# Supplementary material for: (E)-3-[4-(Dimethyl­amino)phen­yl]-1-(4-methyl­phen­yl)prop-2-en-1-one
Source: Acta Crystallogr Sect E Struct Rep Online. 2009 Dec 16;66(Pt 1):o174. doi: 10.1107/S1600536809052398 (PMC2980133; doi:10.1107/S1600536809052398)
Supplement: Supplementary file 1 [file e-66-0o174-sup1.cif]

##############################################################################
###                                                                        ###
###        Electronic paper (Acta Crystallographica Section E)             ###
###                                                                        ###
##############################################################################
#                                                                            #
# This CIF contains the data in a paper accepted for publication in Acta     #
# Crystallographica Section E. It conforms to the requirements of Notes      #
# for Authors for Section E, and has been peer reviewed under the auspices   #
# of the IUCr Commission on Journals.                                        #
#                                                                            #
# Full details of the Crystallographic Information File format               #
# are given in the paper "The Crystallographic Information File (CIF):       #
# a New Standard Archive File for Crystallography" by S. R. Hall, F. H.      #
# Allen and I. D. Brown [Acta Cryst. (1991), A47, 655-685].                  #
#                                                                            #
# The current version of the core CIF dictionary is obtainable from          #
# ftp://ftp.iucr.org/pub/cif_core.dic. The current version number is 2.4.    #
#                                                                            #
# Software is freely available for graphical display of the structure(s) in  #
# this CIF.  For information consult the CIF home page http://www.iucr.org/  #
# cif/home.html                                                              #
#                                                                            #
# This file may be used for bona fide research purposes within the           #
# scientific community so long as proper attribution is given to the journal # 
# article from which it was obtained.                                        #
#                                                                            #
##############################################################################
                                             
data_I
_audit_creation_method     SHELXL97
_chemical_name_systematic
;
(<i>E</i>)-3-[4-(Dimethylamino)phenyl]-1-(4-methylphenyl)prop-2-en-1-one
;
_chemical_name_common     ?
_chemical_formula_moiety     'C18 H19 N O'
_chemical_formula_sum     'C18 H19 N O'
_chemical_formula_iupac     'C18 H19 N O'
_chemical_formula_weight     265.34
_chemical_melting_point     ?
_symmetry_cell_setting     orthorhombic
_symmetry_space_group_name_H-M     'P 21 21 21'
_symmetry_space_group_name_Hall     'p 2ac 2ab'
loop_
    _symmetry_equiv_pos_as_xyz
    'x, y, z'
    'x+1/2, -y+1/2, -z'
    '-x, y+1/2, -z+1/2'
    '-x+1/2, -y, z+1/2'
_cell_length_a     7.276(2)
_cell_length_b     11.567(3)
_cell_length_c     17.642(5)
_cell_angle_alpha     90.00
_cell_angle_beta     90.00
_cell_angle_gamma     90.00
_cell_volume     1484.8(7)
_cell_formula_units_Z     4
_cell_measurement_reflns_used     5334
_cell_measurement_theta_min     3.0267
_cell_measurement_theta_max     27.4835
_cell_measurement_temperature     193(2)
_exptl_crystal_description     block
_exptl_crystal_colour     yellow
_exptl_crystal_size_max     0.59
_exptl_crystal_size_mid     0.35
_exptl_crystal_size_min     0.18
_exptl_crystal_density_diffrn     1.187
_exptl_crystal_density_meas     ?
_exptl_crystal_density_method     'not measured'
_exptl_crystal_F_000     568
_exptl_absorpt_coefficient_mu     0.073
_exptl_absorpt_correction_type     none
_exptl_absorpt_process_details     ?
_exptl_absorpt_correction_T_min     ?
_exptl_absorpt_correction_T_max     ?
_exptl_special_details
;
;
_diffrn_ambient_temperature     193(2)
_diffrn_radiation_type     MoK\a
_diffrn_radiation_wavelength     0.71070
_diffrn_radiation_source     'fine-focus sealed tube'
_diffrn_radiation_monochromator     graphite
_diffrn_measurement_device_type     'Rigaku Mercury'
_diffrn_measurement_method     \w
_diffrn_detector_area_resol_mean     7.31
_diffrn_reflns_number     16704
_diffrn_reflns_av_R_equivalents     0.0551
_diffrn_reflns_av_sigmaI/netI     0.0265
_diffrn_reflns_theta_min     3.03
_diffrn_reflns_theta_max     27.48
_diffrn_reflns_theta_full     27.48
_diffrn_measured_fraction_theta_max     0.996
_diffrn_measured_fraction_theta_full     0.996
_diffrn_reflns_limit_h_min     -9
_diffrn_reflns_limit_h_max     9
_diffrn_reflns_limit_k_min     -14
_diffrn_reflns_limit_k_max     14
_diffrn_reflns_limit_l_min     -19
_diffrn_reflns_limit_l_max     22
_diffrn_standards_number     0
_diffrn_standards_interval_count     ?
_diffrn_standards_interval_time     ?
_diffrn_standards_decay_%     ?
_refine_special_details
;
Refinement of <i>F</i>^2^ against ALL reflections. The weighted <i>R</i>-factor
<i>wR</i> and goodness of fit <i>S</i> are based on <i>F</i>^2^, conventional
<i>R</i>-factors <i>R</i> are based on <i>F</i>, with <i>F</i> set to zero for
negative <i>F</i>^2^. The threshold expression of <i>F</i>^2^ >
\s(<i>F</i>^2^) is used only for calculating <i>R</i>-factors(gt) <i>etc</i>.
and is not relevant to the choice of reflections for refinement.
<i>R</i>-factors based on <i>F</i>^2^ are statistically about twice as large
as those based on <i>F</i>, and <i>R</i>- factors based on ALL data will be
even larger.
;
_reflns_number_total     1958
_reflns_number_gt     1846
_reflns_threshold_expression     I>2sigma(I)
_refine_ls_structure_factor_coef     Fsqd
_refine_ls_matrix_type     full
_refine_ls_R_factor_all     0.0670
_refine_ls_R_factor_gt     0.0610
_refine_ls_wR_factor_gt     0.1337
_refine_ls_wR_factor_ref     0.1359
_refine_ls_goodness_of_fit_ref     1.308
_refine_ls_restrained_S_all     1.308
_refine_ls_number_reflns     1958
_refine_ls_number_parameters     185
_refine_ls_number_restraints     0
_refine_ls_hydrogen_treatment     constr
_refine_ls_weighting_scheme     calc
_refine_ls_weighting_details
         'calc w=1/[\s^2^(Fo^2^)+(0.0495P)^2^+0.3222P] where P=(Fo^2^+2Fc^2^)/3'
_atom_sites_solution_hydrogens     geom
_atom_sites_solution_primary     direct
_atom_sites_solution_secondary     difmap
_refine_ls_shift/su_max     0.000
_refine_ls_shift/su_mean     0.000
_refine_diff_density_max     0.182
_refine_diff_density_min     -0.177
_refine_ls_extinction_method     none
_refine_ls_extinction_coef     ?
loop_
    _atom_type_symbol
    _atom_type_description
    _atom_type_scat_dispersion_real
    _atom_type_scat_dispersion_imag
    _atom_type_scat_source
    'C' 'C' 0.0033 0.0016
                         'International Tables Vol C Tables 4.2.6.8 and 6.1.1.4'
    'H' 'H' 0.0000 0.0000
                         'International Tables Vol C Tables 4.2.6.8 and 6.1.1.4'
    'N' 'N' 0.0061 0.0033
                         'International Tables Vol C Tables 4.2.6.8 and 6.1.1.4'
    'O' 'O' 0.0106 0.0060
                         'International Tables Vol C Tables 4.2.6.8 and 6.1.1.4'
_computing_data_collection     'CrystalClear (Rigaku, 1999)'
_computing_cell_refinement     'CrystalClear (Rigaku, 1999)'
_computing_data_reduction     'CrystalStructure (Rigaku, 2000)'
_computing_structure_solution     'SHELXS97 (Sheldrick, 2008)'
_computing_structure_refinement     'SHELXL97 (Sheldrick, 2008)'
_computing_molecular_graphics     '<b>PLEASE PROVIDE</b>'
_computing_publication_material     'SHELXL97 (Sheldrick, 2008)'
loop_
    _atom_site_type_symbol
    _atom_site_label
    _atom_site_fract_x
    _atom_site_fract_y
    _atom_site_fract_z
    _atom_site_U_iso_or_equiv
    _atom_site_adp_type
    _atom_site_calc_flag
    _atom_site_refinement_flags
    _atom_site_occupancy
    _atom_site_disorder_assembly
    _atom_site_disorder_group
    O O1 0.9451(4) 0.62914(17) 0.28002(11) 0.0570(7) Uani d . 1 . .
    N N1 1.0052(4) 0.9449(2) -0.14961(12) 0.0474(7) Uani d . 1 . .
    C C1 0.9388(4) 0.8121(2) 0.07087(15) 0.0340(6) Uani d . 1 . .
    C C2 1.0071(4) 0.9237(2) 0.05857(14) 0.0342(6) Uani d . 1 . .
    H H2 1.0393 0.9701 0.1010 0.041 Uiso calc R 1 . .
    C C3 1.0288(4) 0.9681(2) -0.01345(15) 0.0355(6) Uani d . 1 . .
    H H3 1.0754 1.0442 -0.0195 0.043 Uiso calc R 1 . .
    C C4 0.9833(4) 0.9029(2) -0.07801(15) 0.0361(6) Uani d . 1 . .
    C C5 0.9100(4) 0.7916(2) -0.06585(15) 0.0389(6) Uani d . 1 . .
    H H5 0.8734 0.7458 -0.1079 0.047 Uiso calc R 1 . .
    C C6 0.8909(4) 0.7489(3) 0.00638(17) 0.0377(6) Uani d . 1 . .
    H H6 0.8431 0.6732 0.0127 0.045 Uiso calc R 1 . .
    C C7 0.9790(4) 0.7943(2) 0.35669(14) 0.0339(6) Uani d . 1 . .
    C C8 1.0590(4) 0.7345(2) 0.41698(16) 0.0395(6) Uani d . 1 . .
    H H8 1.1025 0.6580 0.4094 0.047 Uiso calc R 1 . .
    C C9 1.0757(4) 0.7849(2) 0.48706(16) 0.0424(7) Uani d . 1 . .
    H H9 1.1343 0.7435 0.5268 0.051 Uiso calc R 1 . .
    C C10 1.0082(4) 0.8956(3) 0.50109(15) 0.0399(6) Uani d . 1 . .
    C C11 0.9305(4) 0.9556(3) 0.44122(15) 0.0410(7) Uani d . 1 . .
    H H11 0.8854 1.0317 0.4493 0.049 Uiso calc R 1 . .
    C C12 0.9174(4) 0.9066(2) 0.36960(15) 0.0371(6) Uani d . 1 . .
    H H12 0.8659 0.9499 0.3291 0.045 Uiso calc R 1 . .
    C C13 0.9252(4) 0.7595(2) 0.14493(15) 0.0370(6) Uani d . 1 . .
    H H13 0.8853 0.6813 0.1455 0.044 Uiso calc R 1 . .
    C C14 0.9611(4) 0.8060(2) 0.21291(14) 0.0377(6) Uani d . 1 . .
    H H14 0.9896 0.8860 0.2163 0.045 Uiso calc R 1 . .
    C C15 0.9573(4) 0.7358(2) 0.28210(15) 0.0382(6) Uani d . 1 . .
    C C16 1.0849(5) 1.0576(3) -0.16376(19) 0.0606(9) Uani d . 1 . .
    H H16A 1.2040 1.0631 -0.1381 0.091 Uiso calc R 1 . .
    H H16B 1.0025 1.1177 -0.1444 0.091 Uiso calc R 1 . .
    H H16C 1.1022 1.0681 -0.2184 0.091 Uiso calc R 1 . .
    C C17 0.9558(6) 0.8769(3) -0.21540(16) 0.0685(11) Uani d . 1 . .
    H H17A 0.8250 0.8568 -0.2129 0.103 Uiso calc R 1 . .
    H H17B 1.0294 0.8059 -0.2164 0.103 Uiso calc R 1 . .
    H H17C 0.9794 0.9218 -0.2615 0.103 Uiso calc R 1 . .
    C C18 1.0179(5) 0.9481(3) 0.57936(17) 0.0571(9) Uani d . 1 . .
    H H18A 0.9012 0.9352 0.6058 0.086 Uiso d R 1 . .
    H H18B 1.0408 1.0314 0.5751 0.086 Uiso d R 1 . .
    H H18C 1.1179 0.9119 0.6080 0.086 Uiso d R 1 . .
loop_
    _atom_site_aniso_label
    _atom_site_aniso_U_11
    _atom_site_aniso_U_22
    _atom_site_aniso_U_33
    _atom_site_aniso_U_12
    _atom_site_aniso_U_13
    _atom_site_aniso_U_23
    O1 0.0875(18) 0.0342(10) 0.0492(12) -0.0048(12) 0.0013(13) 0.0026(9)
    N1 0.0567(17) 0.0519(14) 0.0335(12) -0.0061(14) 0.0025(12) 0.0008(11)
    C1 0.0297(12) 0.0345(12) 0.0378(13) -0.0005(12) 0.0019(11) -0.0026(11)
    C2 0.0345(13) 0.0343(13) 0.0339(13) 0.0001(12) -0.0010(12) -0.0039(11)
    C3 0.0337(14) 0.0334(13) 0.0394(14) -0.0019(11) -0.0012(12) -0.0015(11)
    C4 0.0335(13) 0.0400(13) 0.0348(13) 0.0043(12) -0.0008(12) -0.0008(11)
    C5 0.0375(14) 0.0431(14) 0.0360(14) -0.0043(13) -0.0030(12) -0.0099(12)
    C6 0.0354(14) 0.0350(12) 0.0426(14) -0.0062(12) -0.0010(12) -0.0056(11)
    C7 0.0297(13) 0.0369(13) 0.0351(13) -0.0004(12) 0.0021(11) 0.0058(11)
    C8 0.0390(15) 0.0337(12) 0.0458(15) -0.0025(13) 0.0022(13) 0.0076(12)
    C9 0.0421(15) 0.0443(15) 0.0409(14) -0.0033(14) -0.0048(13) 0.0132(12)
    C10 0.0346(14) 0.0496(15) 0.0353(13) -0.0105(13) 0.0030(12) 0.0029(12)
    C11 0.0370(14) 0.0441(15) 0.0418(15) 0.0014(13) 0.0039(13) -0.0037(12)
    C12 0.0351(14) 0.0385(13) 0.0377(14) 0.0056(13) -0.0015(12) 0.0033(12)
    C13 0.0341(14) 0.0352(13) 0.0416(14) -0.0020(12) 0.0035(12) 0.0000(11)
    C14 0.0420(15) 0.0344(13) 0.0367(14) -0.0035(13) 0.0011(12) 0.0015(11)
    C15 0.0388(14) 0.0365(14) 0.0393(14) -0.0007(12) 0.0034(13) -0.0003(12)
    C16 0.060(2) 0.072(2) 0.0499(18) -0.016(2) 0.0025(17) 0.0142(16)
    C17 0.086(3) 0.085(3) 0.0346(16) -0.017(2) 0.0006(19) -0.0049(16)
    C18 0.063(2) 0.074(2) 0.0347(14) -0.017(2) 0.0046(16) -0.0016(15)
_geom_special_details
;
All e.s.d.'s (except the e.s.d. in the dihedral angle between two l.s. planes)
are estimated using the full covariance matrix. The cell e.s.d.'s are taken
into account individually in the estimation of e.s.d.'s in distances, angles
and torsion angles; correlations between e.s.d.'s in cell parameters are only
used when they are defined by crystal symmetry. An approximate (isotropic)
treatment of cell e.s.d.'s is used for estimating e.s.d.'s involving l.s.
planes.
;
loop_
    _geom_bond_atom_site_label_1
    _geom_bond_atom_site_label_2
    _geom_bond_site_symmetry_2
    _geom_bond_distance
    _geom_bond_publ_flag
    O1 C15 . 1.238(3) ?
    N1 C4 . 1.363(3) ?
    N1 C17 . 1.448(4) ?
    N1 C16 . 1.448(4) ?
    C1 C6 . 1.396(4) ?
    C1 C2 . 1.400(4) ?
    C1 C13 . 1.445(4) ?
    C2 C3 . 1.380(4) ?
    C2 H2 . 0.9500 ?
    C3 C4 . 1.405(4) ?
    C3 H3 . 0.9500 ?
    C4 C5 . 1.410(4) ?
    C5 C6 . 1.374(4) ?
    C5 H5 . 0.9500 ?
    C6 H6 . 0.9500 ?
    C7 C12 . 1.393(4) ?
    C7 C8 . 1.396(4) ?
    C7 C15 . 1.488(4) ?
    C8 C9 . 1.372(4) ?
    C8 H8 . 0.9500 ?
    C9 C10 . 1.393(4) ?
    C9 H9 . 0.9500 ?
    C10 C11 . 1.385(4) ?
    C10 C18 . 1.510(4) ?
    C11 C12 . 1.388(4) ?
    C11 H11 . 0.9500 ?
    C12 H12 . 0.9500 ?
    C13 C14 . 1.340(4) ?
    C13 H13 . 0.9500 ?
    C14 C15 . 1.466(4) ?
    C14 H14 . 0.9500 ?
    C16 H16A . 0.9800 ?
    C16 H16B . 0.9800 ?
    C16 H16C . 0.9800 ?
    C17 H17A . 0.9800 ?
    C17 H17B . 0.9800 ?
    C17 H17C . 0.9800 ?
    C18 H18A . 0.9800 ?
    C18 H18B . 0.9800 ?
    C18 H18C . 0.9800 ?
loop_
    _geom_angle_atom_site_label_1
    _geom_angle_atom_site_label_2
    _geom_angle_atom_site_label_3
    _geom_angle_site_symmetry_1
    _geom_angle_site_symmetry_3
    _geom_angle
    _geom_angle_publ_flag
    C4 N1 C17 . . 121.4(3) ?
    C4 N1 C16 . . 121.8(2) ?
    C17 N1 C16 . . 116.8(2) ?
    C6 C1 C2 . . 116.4(2) ?
    C6 C1 C13 . . 120.0(2) ?
    C2 C1 C13 . . 123.6(2) ?
    C3 C2 C1 . . 121.8(2) ?
    C3 C2 H2 . . 119.1 ?
    C1 C2 H2 . . 119.1 ?
    C2 C3 C4 . . 121.3(2) ?
    C2 C3 H3 . . 119.3 ?
    C4 C3 H3 . . 119.3 ?
    N1 C4 C3 . . 122.2(2) ?
    N1 C4 C5 . . 120.7(2) ?
    C3 C4 C5 . . 117.1(2) ?
    C6 C5 C4 . . 120.5(2) ?
    C6 C5 H5 . . 119.8 ?
    C4 C5 H5 . . 119.8 ?
    C5 C6 C1 . . 122.9(3) ?
    C5 C6 H6 . . 118.6 ?
    C1 C6 H6 . . 118.6 ?
    C12 C7 C8 . . 118.1(2) ?
    C12 C7 C15 . . 122.3(2) ?
    C8 C7 C15 . . 119.5(2) ?
    C9 C8 C7 . . 120.9(2) ?
    C9 C8 H8 . . 119.6 ?
    C7 C8 H8 . . 119.6 ?
    C8 C9 C10 . . 121.3(3) ?
    C8 C9 H9 . . 119.4 ?
    C10 C9 H9 . . 119.4 ?
    C11 C10 C9 . . 118.0(3) ?
    C11 C10 C18 . . 121.0(3) ?
    C9 C10 C18 . . 121.1(3) ?
    C10 C11 C12 . . 121.1(3) ?
    C10 C11 H11 . . 119.4 ?
    C12 C11 H11 . . 119.4 ?
    C11 C12 C7 . . 120.5(3) ?
    C11 C12 H12 . . 119.7 ?
    C7 C12 H12 . . 119.7 ?
    C14 C13 C1 . . 128.8(2) ?
    C14 C13 H13 . . 115.6 ?
    C1 C13 H13 . . 115.6 ?
    C13 C14 C15 . . 121.3(2) ?
    C13 C14 H14 . . 119.4 ?
    C15 C14 H14 . . 119.4 ?
    O1 C15 C14 . . 121.9(2) ?
    O1 C15 C7 . . 119.1(2) ?
    C14 C15 C7 . . 118.9(2) ?
    N1 C16 H16A . . 109.5 ?
    N1 C16 H16B . . 109.5 ?
    H16A C16 H16B . . 109.5 ?
    N1 C16 H16C . . 109.5 ?
    H16A C16 H16C . . 109.5 ?
    H16B C16 H16C . . 109.5 ?
    N1 C17 H17A . . 109.5 ?
    N1 C17 H17B . . 109.5 ?
    H17A C17 H17B . . 109.5 ?
    N1 C17 H17C . . 109.5 ?
    H17A C17 H17C . . 109.5 ?
    H17B C17 H17C . . 109.5 ?
    C10 C18 H18A . . 109.5 ?
    C10 C18 H18B . . 109.5 ?
    H18A C18 H18B . . 109.5 ?
    C10 C18 H18C . . 109.5 ?
    H18A C18 H18C . . 109.5 ?
    H18B C18 H18C . . 109.5 ?
loop_
    _geom_torsion_atom_site_label_1
    _geom_torsion_atom_site_label_2
    _geom_torsion_atom_site_label_3
    _geom_torsion_atom_site_label_4
    _geom_torsion_site_symmetry_1
    _geom_torsion_site_symmetry_2
    _geom_torsion_site_symmetry_3
    _geom_torsion_site_symmetry_4
    _geom_torsion
    _geom_torsion_publ_flag
    C6 C1 C2 C3 . . . . -1.1(4) ?
    C13 C1 C2 C3 . . . . 175.8(3) ?
    C1 C2 C3 C4 . . . . -0.1(4) ?
    C17 N1 C4 C3 . . . . -179.3(3) ?
    C16 N1 C4 C3 . . . . 3.0(4) ?
    C17 N1 C4 C5 . . . . -0.5(4) ?
    C16 N1 C4 C5 . . . . -178.3(3) ?
    C2 C3 C4 N1 . . . . -179.5(3) ?
    C2 C3 C4 C5 . . . . 1.7(4) ?
    N1 C4 C5 C6 . . . . 179.0(3) ?
    C3 C4 C5 C6 . . . . -2.2(4) ?
    C4 C5 C6 C1 . . . . 1.1(4) ?
    C2 C1 C6 C5 . . . . 0.6(4) ?
    C13 C1 C6 C5 . . . . -176.4(3) ?
    C12 C7 C8 C9 . . . . 0.3(4) ?
    C15 C7 C8 C9 . . . . -178.0(3) ?
    C7 C8 C9 C10 . . . . 2.1(4) ?
    C8 C9 C10 C11 . . . . -2.7(4) ?
    C8 C9 C10 C18 . . . . 176.7(3) ?
    C9 C10 C11 C12 . . . . 1.0(4) ?
    C18 C10 C11 C12 . . . . -178.4(3) ?
    C10 C11 C12 C7 . . . . 1.4(4) ?
    C8 C7 C12 C11 . . . . -2.0(4) ?
    C15 C7 C12 C11 . . . . 176.2(3) ?
    C6 C1 C13 C14 . . . . -178.7(3) ?
    C2 C1 C13 C14 . . . . 4.6(5) ?
    C1 C13 C14 C15 . . . . -173.8(3) ?
    C13 C14 C15 O1 . . . . 9.7(5) ?
    C13 C14 C15 C7 . . . . -173.7(3) ?
    C12 C7 C15 O1 . . . . -151.9(3) ?
    C8 C7 C15 O1 . . . . 26.3(4) ?
    C12 C7 C15 C14 . . . . 31.4(4) ?
    C8 C7 C15 C14 . . . . -150.4(3) ?
loop_
    _geom_hbond_atom_site_label_D
    _geom_hbond_atom_site_label_H
    _geom_hbond_atom_site_label_A
    _geom_hbond_site_symmetry_A
    _geom_hbond_distance_DH
    _geom_hbond_distance_HA
    _geom_hbond_distance_DA
    _geom_hbond_angle_DHA
    _geom_hbond_publ_flag
    C11 H11 Cg1 4_674 0.95 2.94 3.697(3) 138 y
    C9 H9 Cg2 2_466 0.95 2.93 3.712(3) 141 y
    C16 H16B Cg2 4_775 0.98 2.70 3.643(3) 161 y
data_global
_journal_date_recd_electronic     2009-11-22
_journal_date_accepted     2009-12-05
_journal_name_full     'Acta Crystallographica, Section E'
_journal_year     2010
_journal_volume     66
_journal_issue      1
_journal_page_first     o174
_journal_page_last     o174
_journal_paper_category     QO
_journal_coeditor_code     XU2690
_publ_contact_author_name     'Lei Wang'
_publ_contact_author_address
;
Binzhou Medical University
Yantai 264003
People's Republic of China
;
_publ_contact_author_email     wanglei424@163.com
_publ_contact_author_fax     ?
_publ_contact_author_phone     '86 535 6913464'
_publ_section_title
;
(<i>E</i>)-3-[4-(Dimethylamino)phenyl]-1-(4-methylphenyl)prop-2-en-1-one
;
loop_
    _publ_author_name
    _publ_author_address
    'Lei Wang'
;
Binzhou Medical University
Yantai 264003
People's Republic of China
;
    'Li-Ying Ma'
;
Binzhou Medical University
Yantai 264003
People's Republic of China
;
    'Yu-Ling Huang'
;
Binzhou Medical University
Yantai 264003
People's Republic of China
;
    'Bai-Yu Zheng'
;
Binzhou Medical University
Yantai 264003
People's Republic of China
;
