# Supplementary material for: (E)-3-[4-(Dimethyl­amino)phen­yl]-1-(4-methyl­phen­yl)prop-2-en-1-one
Source: Acta Crystallogr Sect E Struct Rep Online. 2009 Dec 16;66(Pt 1):o174. doi: 10.1107/S1600536809052398 (PMC2980133; doi:10.1107/S1600536809052398)
Supplement: Supplementary file 2 [file e-66-0o174-Isup2.hkl]

# 
# h,k,l, Fc-squared, Fo-squared, sigma(Fo-squared) and status flag 
# 
data_I
_shelx_title '  _040219a' 
_shelx_refln_list_code          4 
_shelx_F_calc_maximum       92.06 
_exptl_crystal_F_000       568.00 
_reflns_d_resolution_high  0.7700 
 
loop_ 
 _symmetry_equiv_pos_as_xyz 
 'x, y, z' 
 'x+1/2, -y+1/2, -z' 
 '-x, y+1/2, -z+1/2' 
 '-x+1/2, -y, z+1/2' 
 
_cell_length_a     7.2759 
_cell_length_b    11.5667 
_cell_length_c    17.6424 
_cell_angle_alpha  90.000 
_cell_angle_beta   90.000 
_cell_angle_gamma  90.000 
 
_shelx_F_squared_multiplier     1.000 
 
loop_ 
 _refln_index_h 
 _refln_index_k 
 _refln_index_l 
 _refln_F_squared_calc 
 _refln_F_squared_meas 
 _refln_F_squared_sigma 
 _refln_observed_status 
   4   0   0     1357.32     1446.71     23.54 o 
   6   0   0       96.25       89.88      6.91 o 
   8   0   0       20.36       17.84      3.96 o 
   1   1   0        9.93        8.27      0.89 o 
   2   1   0     7424.52     7451.77    138.66 o 
   3   1   0       23.24       34.15      1.29 o 
   4   1   0     1974.56     2009.64     18.17 o 
   5   1   0        0.36       13.05      2.17 o 
   6   1   0       96.31       89.90      2.64 o 
   7   1   0       14.55       18.80      2.60 o 
   8   1   0        0.23        2.81      3.33 o 
   9   1   0       22.04       16.39      4.39 o 
   0   2   0     1468.55     1324.23      5.79 o 
   2   2   0        5.77       10.53      0.74 o 
   3   2   0     3954.58     4168.27     45.65 o 
   4   2   0      652.23      631.39      7.04 o 
   5   2   0      381.78      408.78      5.24 o 
   6   2   0      414.78      419.60      6.33 o 
   7   2   0       31.66       34.89      4.22 o 
   8   2   0       94.78       72.54      4.34 o 
   9   2   0       12.36        9.26      3.22 o 
   1   3   0      206.54      197.33      1.84 o 
   2   3   0       80.43       64.08      1.88 o 
   3   3   0      445.76      406.30      6.14 o 
   4   3   0       15.23       11.84      1.17 o 
   5   3   0      211.10      192.49      3.55 o 
   6   3   0        2.45       10.69      2.29 o 
   7   3   0       46.09       53.26      3.60 o 
   8   3   0       40.64       48.57      4.46 o 
   9   3   0       11.90       11.06      3.17 o 
   0   4   0     1048.94     1020.03      6.72 o 
   1   4   0      930.64      857.25      6.50 o 
   2   4   0       58.80       46.94      1.70 o 
   3   4   0      742.13      777.29      8.10 o 
   4   4   0      232.91      261.24      3.68 o 
   5   4   0      437.77      462.82      8.26 o 
   6   4   0      172.77      174.24      4.16 o 
   7   4   0      142.63      133.78      6.06 o 
   8   4   0       35.18       29.74      5.18 o 
   9   4   0       21.53       11.75      2.52 o 
   1   5   0       59.36       65.97      1.38 o 
   2   5   0      186.62      168.81      2.62 o 
   3   5   0      173.61      197.26      2.84 o 
   4   5   0        2.44        7.63      2.31 o 
   5   5   0       84.75       87.93      2.33 o 
   6   5   0       84.95       77.41      2.87 o 
   7   5   0       19.41       20.00      1.94 o 
   8   5   0       60.99       48.16      3.97 o 
   0   6   0     4449.18     4468.20    100.99 o 
   1   6   0     2770.46     3078.97     14.89 o 
   2   6   0     1504.63     1689.63     17.20 o 
   3   6   0      621.70      642.21      5.57 o 
   4   6   0       28.59       44.46      2.28 o 
   5   6   0        5.47        6.73      1.71 o 
   6   6   0        3.72        5.97      1.57 o 
   7   6   0       10.48        9.53      1.53 o 
   8   6   0        5.49        6.00      2.40 o 
   1   7   0       47.80       58.05      1.92 o 
   2   7   0       39.53       40.26      1.80 o 
   3   7   0      185.10      198.08      3.44 o 
   4   7   0       19.08       20.93      1.33 o 
   5   7   0       56.18       53.44      2.12 o 
   6   7   0        0.41        8.38      3.04 o 
   7   7   0        2.42        6.60      2.89 o 
   8   7   0        0.00        5.65      3.04 o 
   0   8   0       36.90       38.68      2.89 o 
   1   8   0      381.94      414.32      5.57 o 
   2   8   0       56.47       54.26      2.92 o 
   3   8   0       14.61       17.49      1.51 o 
   4   8   0       74.49       75.66      2.27 o 
   5   8   0        6.85       10.64      2.01 o 
   6   8   0       19.15       14.56      1.68 o 
   7   8   0        1.68        6.65      3.99 o 
   1   9   0       10.76       15.17      1.33 o 
   2   9   0        0.37        5.70      1.25 o 
   3   9   0       20.97       18.72      1.20 o 
   4   9   0       14.96       14.96      1.94 o 
   5   9   0        3.06        5.04      1.38 o 
   6   9   0       42.69       39.61      3.64 o 
   7   9   0        0.01        3.85      4.84 o 
   0  10   0        3.18        4.17      1.25 o 
   1  10   0       61.31       54.45      2.11 o 
   2  10   0        8.00        7.78      1.12 o 
   3  10   0       37.95       37.21      2.03 o 
   4  10   0       37.51       32.05      1.67 o 
   5  10   0        7.78        6.60      2.93 o 
   6  10   0       13.84        9.35      3.75 o 
   7  10   0        0.00        5.12      4.21 o 
   1  11   0       15.32       13.35      1.38 o 
   2  11   0        0.13        3.57      1.31 o 
   3  11   0       72.94       70.54      4.85 o 
   4  11   0        5.98        7.95      1.53 o 
   5  11   0       45.98       41.75      5.66 o 
   6  11   0       15.09       12.64      3.23 o 
   0  12   0       63.99       59.18      2.75 o 
   1  12   0      215.77      192.88      7.56 o 
   2  12   0       49.02       49.04      2.64 o 
   3  12   0       61.81       56.90      4.80 o 
   4  12   0       13.67       19.43      4.10 o 
   5  12   0        0.39        5.08      4.25 o 
   1  13   0        1.39        3.86      1.54 o 
   2  13   0        5.89        5.68      2.52 o 
   3  13   0        7.93        5.43      3.35 o 
   4  13   0        1.20        8.72      4.74 o 
   0  14   0       35.56       25.00      4.45 o 
   1  14   0       16.40        7.81      2.36 o 
   2  14   0       10.76        9.14      3.21 o 
   3  14   0        9.98       14.71      3.89 o 
   1   0   1     2873.69     2843.16     40.92 o 
   2   0   1     1945.49     1883.01     21.20 o 
   3   0   1      284.91      289.05      3.19 o 
   4   0   1      254.11      246.06      5.15 o 
   5   0   1       62.39       74.87      2.62 o 
   6   0   1        3.77        6.72      1.73 o 
   7   0   1      109.14      115.20     10.11 o 
   8   0   1       20.66       13.84      2.37 o 
   9   0   1       40.67       34.69      5.62 o 
   1   1   1      967.75      891.38      4.95 o 
   2   1   1      372.38      344.44      2.68 o 
   3   1   1     1354.13     1317.56      7.65 o 
   4   1   1      136.50      139.51      1.88 o 
   5   1   1      465.84      496.24      3.73 o 
   6   1   1        3.84       10.48      1.22 o 
   7   1   1       88.84       87.81      3.07 o 
   8   1   1       12.09       13.09      2.02 o 
   9   1   1        7.10       11.43      2.06 o 
   0   2   1      513.19      494.06      4.59 o 
   1   2   1     8318.82     8222.00    154.83 o 
   2   2   1     8458.57     8656.05    289.65 o 
   3   2   1     1475.36     1495.17      9.73 o 
   4   2   1     1961.83     2114.23     11.76 o 
   5   2   1       88.78      100.97      1.95 o 
   6   2   1       43.94       51.07      1.89 o 
   7   2   1        6.93        8.80      1.43 o 
   8   2   1       53.71       62.54      3.22 o 
   9   2   1        7.35        7.88      1.92 o 
   0   3   1      564.67      549.10      4.98 o 
   1   3   1      143.36      117.28      1.13 o 
   2   3   1      317.04      285.86      2.36 o 
   3   3   1       91.40       91.61      1.47 o 
   4   3   1      837.89      839.36      5.57 o 
   5   3   1      173.73      173.25      2.92 o 
   6   3   1      293.81      291.25      3.45 o 
   7   3   1       97.15       93.18      2.63 o 
   8   3   1       15.06       11.95      1.66 o 
   9   3   1       26.10       22.24      4.59 o 
   0   4   1       54.66       54.39      1.42 o 
   1   4   1      532.66      507.51      3.07 o 
   2   4   1     1091.45     1095.11      5.52 o 
   3   4   1      785.33      838.97      5.70 o 
   4   4   1      526.77      554.71      6.03 o 
   5   4   1      175.82      182.48      2.56 o 
   6   4   1      175.03      189.97      4.73 o 
   7   4   1        4.41        9.59      1.62 o 
   8   4   1       98.85       97.52      5.03 o 
   9   4   1       27.97       23.78      2.22 o 
   0   5   1        0.11        3.67      0.96 o 
   1   5   1       71.13       68.22      1.10 o 
   2   5   1       74.04       76.98      1.12 o 
   3   5   1       13.77        7.86      0.77 o 
   4   5   1      149.37      154.70      2.23 o 
   5   5   1       93.53       91.68      2.16 o 
   6   5   1      157.85      164.13      4.70 o 
   7   5   1       50.60       44.31      1.94 o 
   8   5   1      105.31      102.05      4.52 o 
   0   6   1      901.68      993.17     13.13 o 
   1   6   1       25.52       38.10      1.00 o 
   2   6   1      331.00      353.43      3.38 o 
   3   6   1       21.55       32.02      1.00 o 
   4   6   1       22.14       27.77      1.50 o 
   5   6   1       35.93       38.61      1.34 o 
   6   6   1        6.43        6.76      0.93 o 
   7   6   1       88.41       82.82      4.06 o 
   8   6   1        5.29       11.16      2.52 o 
   0   7   1       66.69       71.83      1.63 o 
   1   7   1       53.92       57.40      1.61 o 
   2   7   1      344.95      364.97      3.46 o 
   3   7   1       29.86       24.93      0.97 o 
   4   7   1      257.61      267.15      3.75 o 
   5   7   1        6.40       10.88      1.35 o 
   6   7   1       48.67       44.16      1.77 o 
   7   7   1       24.50       24.04      2.12 o 
   8   7   1        8.20        7.17      2.71 o 
   0   8   1       37.67       50.20      2.95 o 
   1   8   1      188.21      174.90      1.96 o 
   2   8   1       96.48      104.31      1.48 o 
   3   8   1       92.26      102.99      1.57 o 
   4   8   1       29.60       30.11      1.27 o 
   5   8   1       50.05       49.40      1.58 o 
   6   8   1        2.63        6.04      1.15 o 
   7   8   1       11.63        9.84      1.53 o 
   0   9   1        1.43        4.79      1.16 o 
   1   9   1        5.87        7.54      0.68 o 
   2   9   1       49.53       50.68      1.12 o 
   3   9   1       13.34       13.47      0.91 o 
   4   9   1       51.99       51.59      1.82 o 
   5   9   1       11.07       10.81      1.22 o 
   6   9   1       10.09       13.99      1.82 o 
   7   9   1       10.93        7.91      2.70 o 
   0  10   1      217.32      206.96      3.43 o 
   1  10   1       22.49       19.43      0.88 o 
   2  10   1      110.78      101.24      2.16 o 
   3  10   1       20.00       17.28      1.03 o 
   4  10   1       28.42       22.52      0.99 o 
   5  10   1       22.04       21.42      1.59 o 
   6  10   1       24.19       19.79      3.09 o 
   7  10   1       13.97       15.45      3.24 o 
   0  11   1       16.29       12.29      1.06 o 
   1  11   1        0.11        2.52      0.98 o 
   2  11   1       18.61       20.74      1.09 o 
   3  11   1        2.34        6.67      1.12 o 
   4  11   1       21.80       20.57      1.70 o 
   5  11   1        3.34        5.83      2.74 o 
   6  11   1       12.85       13.95      3.28 o 
   0  12   1       70.92       62.19      2.78 o 
   1  12   1        0.37        5.83      0.91 o 
   2  12   1       55.77       54.05      2.08 o 
   3  12   1        2.39        5.81      1.48 o 
   4  12   1       11.83       12.46      2.28 o 
   5  12   1       10.26        9.85      2.83 o 
   0  13   1       53.30       51.51      2.98 o 
   1  13   1        8.43        7.51      1.28 o 
   2  13   1       17.52       14.63      1.69 o 
   3  13   1        8.08       10.98      2.55 o 
   4  13   1        1.35        7.48      4.17 o 
   0  14   1        0.80        3.47      3.11 o 
   1  14   1        4.50        5.28      2.75 o 
   2  14   1        2.40        6.54      2.89 o 
   3  14   1       15.20       14.08      3.23 o 
   1   0   2        8.13        8.92      0.65 o 
   2   0   2      670.87      648.26      5.14 o 
   3   0   2       29.64       22.83      1.76 o 
   4   0   2       15.84       15.31      1.31 o 
   5   0   2        5.25        7.71      1.58 o 
   6   0   2        0.48        8.62      1.82 o 
   7   0   2        9.28       10.12      2.10 o 
   8   0   2       21.07       20.58      3.35 o 
   9   0   2       15.41       12.66      2.54 o 
   1   1   2     1613.54     1518.96      6.70 o 
   2   1   2      977.41      895.91      3.99 o 
   3   1   2      313.15      295.58      2.18 o 
   4   1   2      691.69      671.79      4.60 o 
   5   1   2       17.78       17.87      1.42 o 
   6   1   2      368.29      372.19      7.72 o 
   7   1   2       39.29       37.22      2.36 o 
   8   1   2       63.42       54.29      3.15 o 
   9   1   2       26.65       19.77      2.08 o 
   0   2   2      263.40      226.62      2.35 o 
   1   2   2     3993.68     4029.81     41.05 o 
   2   2   2     2124.76     2074.91      9.20 o 
   3   2   2     1235.90     1275.57      5.89 o 
   4   2   2     1337.88     1444.63      8.84 o 
   5   2   2      164.02      165.47      2.97 o 
   6   2   2      236.88      245.99      3.48 o 
   7   2   2        4.37        8.07      2.03 o 
   8   2   2        3.44        8.10      1.86 o 
   9   2   2       17.42       13.18      1.97 o 
   0   3   2      214.86      202.92      2.76 o 
   1   3   2       29.74       26.91      1.02 o 
   2   3   2      229.22      215.83      1.53 o 
   3   3   2       28.98       28.54      0.90 o 
   4   3   2       12.03        9.31      0.74 o 
   5   3   2       26.22       32.90      1.68 o 
   6   3   2       80.48       81.67      2.50 o 
   7   3   2       17.70       17.84      2.33 o 
   8   3   2       33.70       32.11      2.48 o 
   9   3   2        2.27        6.67      1.94 o 
   0   4   2     2337.55     2305.57     16.67 o 
   1   4   2     1078.81     1028.36      6.75 o 
   2   4   2      711.45      742.65      4.18 o 
   3   4   2      876.25      957.76      7.18 o 
   4   4   2      498.73      560.32      5.65 o 
   5   4   2      341.70      381.57      4.30 o 
   6   4   2      195.86      207.89      5.16 o 
   7   4   2       59.93       57.71      2.19 o 
   8   4   2       15.07       15.48      3.90 o 
   9   4   2       11.32       11.17      2.19 o 
   0   5   2      260.66      288.81      2.88 o 
   1   5   2       19.91       30.10      0.75 o 
   2   5   2      110.90      105.34      1.21 o 
   3   5   2       52.56       56.88      1.08 o 
   4   5   2        4.48        9.15      1.20 o 
   5   5   2       19.01       20.03      1.42 o 
   6   5   2       89.76       85.74      2.72 o 
   7   5   2        9.77        9.16      1.42 o 
   8   5   2       49.79       43.45      4.12 o 
   0   6   2      323.96      328.63      3.23 o 
   1   6   2      109.13      124.89      1.76 o 
   2   6   2      163.68      178.47      2.04 o 
   3   6   2        6.87        7.67      0.64 o 
   4   6   2       23.85       25.45      0.94 o 
   5   6   2       68.93       69.63      1.67 o 
   6   6   2       16.32       16.29      1.97 o 
   7   6   2       47.21       43.36      3.03 o 
   8   6   2       34.90       26.50      2.12 o 
   0   7   2      172.32      198.72      2.72 o 
   1   7   2      159.65      161.61      2.46 o 
   2   7   2       69.30       64.04      1.14 o 
   3   7   2       18.18       20.95      0.78 o 
   4   7   2       71.05       74.97      1.33 o 
   5   7   2        2.30        5.54      1.25 o 
   6   7   2       31.16       31.55      1.81 o 
   7   7   2        5.04        8.78      1.78 o 
   8   7   2        2.75        3.00      2.10 o 
   0   8   2      130.75      144.70      2.36 o 
   1   8   2       22.71       19.53      1.25 o 
   2   8   2      125.37      139.19      1.83 o 
   3   8   2        2.72        5.89      0.77 o 
   4   8   2       53.32       52.81      1.29 o 
   5   8   2        3.29        5.67      0.82 o 
   6   8   2       14.52       11.94      1.30 o 
   7   8   2        7.54        5.22      2.07 o 
   0   9   2        4.55        6.37      1.57 o 
   1   9   2        5.90        6.94      0.77 o 
   2   9   2       14.16       15.00      0.88 o 
   3   9   2       12.46       10.21      0.66 o 
   4   9   2       40.09       40.25      2.24 o 
   5   9   2        6.35        6.03      1.18 o 
   6   9   2       40.43       36.02      4.88 o 
   7   9   2        5.56        9.84      3.16 o 
   0  10   2        3.77        6.56      1.27 o 
   1  10   2       92.67       84.34      1.67 o 
   2  10   2        9.45        6.10      0.74 o 
   3  10   2       62.29       53.45      1.75 o 
   4  10   2       10.66        6.38      1.10 o 
   5  10   2        8.03        6.42      1.47 o 
   6  10   2        1.92        4.44      2.31 o 
   7  10   2        3.59        6.69      2.83 o 
   0  11   2        5.93        6.22      1.00 o 
   1  11   2       82.37       80.40      1.66 o 
   2  11   2       16.93       13.79      0.89 o 
   3  11   2       23.23       27.08      1.84 o 
   4  11   2        7.17        6.77      1.42 o 
   5  11   2        4.86        4.15      1.41 o 
   6  11   2        2.15        3.86      3.38 o 
   0  12   2       11.44        9.65      1.21 o 
   1  12   2        5.58        4.31      0.69 o 
   2  12   2        3.66        5.53      0.92 o 
   3  12   2       22.62       21.64      1.89 o 
   4  12   2        3.41        6.31      1.45 o 
   5  12   2       11.79       12.31      3.69 o 
   0  13   2       36.33       27.60      2.23 o 
   1  13   2        8.12        6.79      1.13 o 
   2  13   2       29.19       26.50      2.28 o 
   3  13   2        1.84        3.40      2.78 o 
   4  13   2        4.95        4.89      3.12 o 
   0  14   2       20.03       11.58      4.87 o 
   1  14   2        1.66        4.37      1.73 o 
   2  14   2        9.24        5.79      1.75 o 
   3  14   2       15.11       18.30      2.82 o 
   1   0   3        5.56       10.28      2.05 o 
   2   0   3     2104.47     2007.44     10.20 o 
   3   0   3      165.23      159.31      3.02 o 
   4   0   3      264.59      264.30      3.92 o 
   5   0   3      206.12      202.88      3.64 o 
   6   0   3       11.37       15.32      1.92 o 
   7   0   3      108.47      110.39      4.55 o 
   8   0   3       19.09       21.79      3.02 o 
   9   0   3       16.01       13.00      2.61 o 
   0   1   3      129.47      121.93      1.58 o 
   1   1   3     1924.91     1788.76     10.14 o 
   2   1   3     1131.33     1076.91      6.40 o 
   3   1   3      537.04      485.95      4.29 o 
   4   1   3      480.81      449.00      4.07 o 
   5   1   3       89.76       91.98      2.03 o 
   6   1   3       39.53       35.23      1.96 o 
   7   1   3       11.40       13.79      2.03 o 
   8   1   3       15.92       20.63      2.05 o 
   9   1   3        3.80        5.63      2.05 o 
   0   2   3     1103.82     1055.30     13.92 o 
   1   2   3      183.68      171.31      1.76 o 
   2   2   3      596.06      515.03      3.48 o 
   3   2   3      135.04      123.26      1.52 o 
   4   2   3      115.91      124.89      1.82 o 
   5   2   3       51.70       47.99      1.77 o 
   6   2   3       72.31       80.43      2.32 o 
   7   2   3        7.42       11.29      1.83 o 
   8   2   3       34.85       36.77      2.78 o 
   9   2   3        0.96        5.33      1.97 o 
   0   3   3      115.67      114.38      1.53 o 
   1   3   3      648.26      595.60      4.80 o 
   2   3   3       46.75       47.74      0.92 o 
   3   3   3      622.19      586.60      4.24 o 
   4   3   3      226.14      221.45      2.27 o 
   5   3   3      122.88      124.80      2.26 o 
   6   3   3      182.26      177.13      4.10 o 
   7   3   3        1.25        6.83      1.77 o 
   8   3   3       64.63       59.33      2.88 o 
   9   3   3       12.45       10.15      1.79 o 
   0   4   3        0.02        4.19      1.10 o 
   1   4   3      188.90      176.39      1.73 o 
   2   4   3       44.34       48.12      0.91 o 
   3   4   3      175.98      184.32      2.54 o 
   4   4   3      146.31      165.65      2.48 o 
   5   4   3       41.97       42.83      2.01 o 
   6   4   3      101.08      104.49      3.60 o 
   7   4   3        8.29       10.30      1.42 o 
   8   4   3        5.12        8.76      2.55 o 
   9   4   3        2.40        2.72      2.07 o 
   0   5   3       93.47       81.22      1.60 o 
   1   5   3      115.92      131.28      1.32 o 
   2   5   3       82.99       85.24      1.22 o 
   3   5   3      168.23      172.98      2.29 o 
   4   5   3       10.69       11.42      1.03 o 
   5   5   3      137.02      140.64      3.26 o 
   6   5   3       30.98       32.69      1.46 o 
   7   5   3       60.69       57.85      3.16 o 
   8   5   3       42.93       40.10      2.46 o 
   0   6   3      303.66      269.62      2.99 o 
   1   6   3        6.31        8.31      0.56 o 
   2   6   3      287.37      276.85      2.95 o 
   3   6   3        0.92        4.32      0.62 o 
   4   6   3       59.09       59.36      1.37 o 
   5   6   3       28.04       32.38      1.39 o 
   6   6   3        0.73        6.14      1.45 o 
   7   6   3        9.60        8.69      1.33 o 
   8   6   3        0.99        5.95      2.81 o 
   0   7   3        0.92        5.86      1.59 o 
   1   7   3       28.89       35.73      0.83 o 
   2   7   3        6.04        5.24      0.77 o 
   3   7   3      103.46      113.66      1.63 o 
   4   7   3       27.11       31.42      1.00 o 
   5   7   3      137.64      136.87      3.90 o 
   6   7   3       19.86       19.90      1.38 o 
   7   7   3       67.21       60.11      3.96 o 
   8   7   3        0.82        9.07      2.82 o 
   0   8   3        4.86        5.49      0.93 o 
   1   8   3       71.50       77.26      1.35 o 
   2   8   3        1.90        6.45      0.74 o 
   3   8   3      131.50      121.69      1.79 o 
   4   8   3        6.17        5.72      0.51 o 
   5   8   3       40.30       36.22      1.48 o 
   6   8   3       10.80       11.50      1.28 o 
   7   8   3        2.09        4.81      2.33 o 
   0   9   3       11.49       16.03      1.10 o 
   1   9   3       13.69       17.03      0.78 o 
   2   9   3        2.80        5.62      0.81 o 
   3   9   3       22.76       21.53      1.27 o 
   4   9   3        0.75        4.67      1.05 o 
   5   9   3        9.74        7.61      1.51 o 
   6   9   3        5.05       11.42      3.19 o 
   7   9   3        2.65        5.59      2.21 o 
   0  10   3        3.29        5.38      1.34 o 
   1  10   3        5.25        6.35      0.63 o 
   2  10   3        3.74        5.21      0.66 o 
   3  10   3       15.66       13.54      1.38 o 
   4  10   3       25.04       29.68      2.57 o 
   5  10   3       15.69       13.52      1.72 o 
   6  10   3       17.43       16.91      2.70 o 
   0  11   3        0.70        3.69      1.29 o 
   1  11   3      115.62      100.26      2.22 o 
   2  11   3       28.26       23.80      1.00 o 
   3  11   3        6.46        6.69      1.37 o 
   4  11   3       52.38       70.13      5.87 o 
   5  11   3       24.50       31.80      3.30 o 
   6  11   3       30.26       31.19      3.80 o 
   0  12   3        4.86        4.20      1.04 o 
   1  12   3       50.82       44.09      2.65 o 
   2  12   3        5.97        5.90      1.05 o 
   3  12   3       18.68       12.53      2.25 o 
   4  12   3       10.58       14.28      4.03 o 
   5  12   3        3.45        8.37      3.35 o 
   0  13   3        6.67        5.61      1.83 o 
   1  13   3        6.12        6.29      1.45 o 
   2  13   3        0.66        5.08      1.97 o 
   3  13   3       12.13        9.21      1.79 o 
   4  13   3        4.25        7.00      2.76 o 
   0  14   3        3.02        7.55      2.47 o 
   1  14   3        0.44        9.39      3.01 o 
   2  14   3        4.63        4.97      1.81 o 
   3  14   3        9.59        9.15      2.10 o 
   0   0   4      327.79      348.76      4.93 o 
   1   0   4       29.99       41.27      2.39 o 
   3   0   4       13.47        7.76      1.01 o 
   4   0   4        9.81        8.10      1.10 o 
   5   0   4       11.20       14.61      1.41 o 
   6   0   4       10.16       10.60      1.59 o 
   7   0   4       18.84       20.66      2.76 o 
   8   0   4        4.20        6.15      2.20 o 
   9   0   4        1.43        3.93      2.76 o 
   0   1   4      820.48      784.88      6.63 o 
   1   1   4       84.16       91.07      1.66 o 
   2   1   4      241.10      221.24      1.90 o 
   3   1   4      405.58      399.14      4.25 o 
   4   1   4       83.52       97.84      1.63 o 
   5   1   4      223.69      245.25      2.72 o 
   6   1   4       40.25       46.25      1.89 o 
   7   1   4       45.80       40.07      2.88 o 
   8   1   4       17.44       13.36      1.72 o 
   9   1   4        1.39        2.45      2.18 o 
   0   2   4      723.12      656.93     11.56 o 
   1   2   4      292.54      282.27      1.69 o 
   2   2   4       75.15       82.20      1.37 o 
   3   2   4      539.95      509.28      4.18 o 
   4   2   4      176.32      181.84      2.13 o 
   5   2   4      249.00      238.76      2.81 o 
   6   2   4       43.10       41.45      1.63 o 
   7   2   4       45.46       43.44      2.48 o 
   8   2   4        9.14       11.80      1.79 o 
   9   2   4        1.58        5.76      2.18 o 
   0   3   4      295.71      317.38      2.99 o 
   1   3   4     1019.90      960.87      6.30 o 
   2   3   4      148.77      132.57      1.80 o 
   3   3   4      375.56      399.71      3.34 o 
   4   3   4       11.46       12.52      1.14 o 
   5   3   4       43.75       47.94      1.43 o 
   6   3   4       10.59        7.40      0.96 o 
   7   3   4        0.32        8.16      1.72 o 
   8   3   4       15.65       17.96      2.45 o 
   9   3   4        5.11        7.22      2.22 o 
   0   4   4       72.36       78.79      1.19 o 
   1   4   4      131.91      127.20      1.69 o 
   2   4   4      210.02      192.88      2.40 o 
   3   4   4       64.50       64.17      1.26 o 
   4   4   4      159.26      155.85      2.86 o 
   5   4   4       25.10       26.44      1.64 o 
   6   4   4       57.12       56.64      1.77 o 
   7   4   4       36.01       36.27      1.98 o 
   8   4   4       13.59       14.25      1.92 o 
   0   5   4      125.94      100.59      1.68 o 
   1   5   4      203.60      195.48      2.20 o 
   2   5   4       99.36       87.52      1.65 o 
   3   5   4       55.15       57.46      1.13 o 
   4   5   4       60.71       54.87      1.63 o 
   5   5   4      274.95      301.59      3.62 o 
   6   5   4       23.91       25.68      2.27 o 
   7   5   4      174.77      183.97      4.77 o 
   8   5   4        0.25        5.01      2.12 o 
   0   6   4      127.57      108.05      1.97 o 
   1   6   4        7.62        9.53      0.47 o 
   2   6   4       67.57       71.77      1.63 o 
   3   6   4       66.54       63.10      1.35 o 
   4   6   4       32.30       39.09      1.14 o 
   5   6   4      108.20      106.31      1.91 o 
   6   6   4       17.54       16.24      1.12 o 
   7   6   4       44.11       42.75      2.49 o 
   8   6   4       24.01       21.13      2.49 o 
   0   7   4      103.49       94.28      1.88 o 
   1   7   4       14.01       11.36      0.73 o 
   2   7   4      121.68      117.59      2.08 o 
   3   7   4       79.38       75.82      2.38 o 
   4   7   4       80.05       89.11      1.61 o 
   5   7   4       50.01       51.90      1.56 o 
   6   7   4       30.10       31.28      2.21 o 
   7   7   4        3.02        8.31      2.95 o 
   8   7   4        8.16        5.50      2.88 o 
   0   8   4      467.21      442.33      4.66 o 
   1   8   4       81.60       83.25      1.41 o 
   2   8   4      202.92      183.93      3.60 o 
   3   8   4      185.15      204.68      3.15 o 
   4   8   4       39.23       33.70      2.48 o 
   5   8   4       63.20       60.58      2.31 o 
   6   8   4       15.90       12.58      1.43 o 
   7   8   4        5.96        6.65      2.21 o 
   0   9   4      268.33      247.40      3.98 o 
   1   9   4       48.66       45.99      1.15 o 
   2   9   4      219.16      216.56      4.26 o 
   3   9   4      189.01      188.89      4.40 o 
   4   9   4       59.82       59.24      2.29 o 
   5   9   4       81.52       77.67      3.49 o 
   6   9   4        3.00        4.37      2.04 o 
   7   9   4        6.81        8.70      2.33 o 
   0  10   4        2.49        3.80      1.12 o 
   1  10   4        2.81        5.56      1.10 o 
   2  10   4       51.41       48.11      1.96 o 
   3  10   4        1.40        7.27      1.72 o 
   4  10   4       65.25       64.08      2.49 o 
   5  10   4        0.61        3.84      2.24 o 
   6  10   4        6.73        4.71      2.43 o 
   0  11   4       25.53       24.38      1.33 o 
   1  11   4       29.11       24.28      1.30 o 
   2  11   4       27.91       24.60      1.52 o 
   3  11   4       38.76       34.27      2.25 o 
   4  11   4       24.39       17.72      2.03 o 
   5  11   4       31.51       34.54      2.71 o 
   6  11   4       26.75       26.42      3.64 o 
   0  12   4       28.84       29.83      2.25 o 
   1  12   4       25.63       27.35      2.08 o 
   2  12   4       38.10       34.21      2.24 o 
   3  12   4       34.20       38.28      3.31 o 
   4  12   4       29.65       27.98      2.48 o 
   5  12   4       17.50       17.75      3.36 o 
   0  13   4       16.24       11.84      3.23 o 
   1  13   4       10.46       10.45      1.47 o 
   2  13   4       11.90       11.25      1.81 o 
   3  13   4       30.33       38.25      2.90 o 
   4  13   4        7.38        8.08      2.32 o 
   0  14   4        8.27        9.71      2.85 o 
   1  14   4        0.32        2.61      2.12 o 
   2  14   4        6.84        8.88      3.31 o 
   3  14   4        3.70        6.56      2.66 o 
   1   0   5      620.15      575.32      4.15 o 
   2   0   5       49.07       40.57      2.17 o 
   3   0   5      130.45      133.73      2.84 o 
   4   0   5      181.88      158.73      2.92 o 
   5   0   5        2.50        9.16      2.06 o 
   6   0   5      113.56      115.06      4.46 o 
   7   0   5        7.96        9.19      3.75 o 
   8   0   5       29.68       23.07      2.92 o 
   9   0   5       11.04       12.41      2.76 o 
   0   1   5       64.06       61.23      1.43 o 
   1   1   5     1463.40     1405.02      9.17 o 
   2   1   5      309.03      315.50      2.40 o 
   3   1   5      239.49      222.69      2.38 o 
   4   1   5       55.39       62.54      1.38 o 
   5   1   5       41.57       42.64      1.62 o 
   6   1   5        0.42        8.64      1.51 o 
   7   1   5       31.88       33.01      2.16 o 
   8   1   5        4.03        9.47      2.05 o 
   9   1   5       11.15       10.45      1.91 o 
   0   2   5     1173.81     1134.68     14.98 o 
   1   2   5      711.98      695.72      2.72 o 
   2   2   5      191.19      190.00      1.76 o 
   3   2   5      584.49      567.48      4.40 o 
   4   2   5       21.23       26.86      1.03 o 
   5   2   5      113.71      109.12      1.91 o 
   6   2   5       30.43       24.32      1.44 o 
   7   2   5        2.59        8.12      1.80 o 
   8   2   5        2.50        7.84      1.73 o 
   9   2   5       14.42       12.64      2.16 o 
   0   3   5       36.34       52.50      1.24 o 
   1   3   5      260.02      265.31      1.91 o 
   2   3   5      287.11      274.04      2.21 o 
   3   3   5      266.98      287.95      3.14 o 
   4   3   5      166.69      150.68      1.92 o 
   5   3   5       67.54       70.03      1.75 o 
   6   3   5       77.14       74.06      2.54 o 
   7   3   5        6.88       10.28      1.86 o 
   8   3   5       50.25       46.61      2.80 o 
   9   3   5       14.39       11.83      2.25 o 
   0   4   5      122.91      129.34      1.80 o 
   1   4   5        1.35        2.22      0.87 o 
   2   4   5      175.50      185.87      2.89 o 
   3   4   5       10.92       11.90      0.84 o 
   4   4   5      131.50      137.62      1.93 o 
   5   4   5       55.11       50.44      1.96 o 
   6   4   5      110.83      114.01      3.91 o 
   7   4   5       67.80       66.10      3.12 o 
   8   4   5       32.65       32.03      4.11 o 
   0   5   5      177.94      187.05      2.34 o 
   1   5   5        5.37        5.72      0.69 o 
   2   5   5      169.29      185.16      3.24 o 
   3   5   5      262.93      234.12      3.62 o 
   4   5   5       83.04       76.60      2.25 o 
   5   5   5      415.82      437.81      5.10 o 
   6   5   5       32.09       33.00      2.49 o 
   7   5   5      173.67      171.67      3.87 o 
   8   5   5        2.91        7.65      2.07 o 
   0   6   5       94.28       82.50      1.73 o 
   1   6   5        5.90        6.62      0.65 o 
   2   6   5       98.41       95.98      1.87 o 
   3   6   5       30.17       33.31      1.45 o 
   4   6   5       19.13       18.35      1.32 o 
   5   6   5       52.28       48.39      1.37 o 
   6   6   5       57.86       58.59      3.09 o 
   7   6   5       32.71       31.13      3.12 o 
   8   6   5       31.24       20.34      2.39 o 
   0   7   5      183.39      172.20      3.34 o 
   1   7   5      201.79      179.93      2.78 o 
   2   7   5      371.14      383.28      4.12 o 
   3   7   5      284.43      282.98      4.78 o 
   4   7   5      416.76      446.95      6.71 o 
   5   7   5      139.30      138.10      2.49 o 
   6   7   5      146.68      137.57      7.40 o 
   7   7   5        8.37        8.44      2.04 o 
   8   7   5       10.56        8.37      2.08 o 
   0   8   5      296.08      291.32      4.38 o 
   1   8   5      108.02      101.61      2.06 o 
   2   8   5      120.89      123.65      3.49 o 
   3   8   5       85.08       87.42      3.68 o 
   4   8   5       14.09       12.29      1.42 o 
   5   8   5       46.92       52.26      2.49 o 
   6   8   5       66.78       68.74      3.64 o 
   7   8   5       19.45       14.50      2.08 o 
   0   9   5       62.07       57.87      2.46 o 
   1   9   5       80.09       75.46      2.09 o 
   2   9   5      153.56      152.31      3.44 o 
   3   9   5       44.85       39.02      1.70 o 
   4   9   5      129.23      126.78      3.58 o 
   5   9   5        2.64        7.00      1.53 o 
   6   9   5       18.85       14.49      1.93 o 
   7   9   5        0.60        5.36      2.73 o 
   0  10   5      296.89      282.79      4.95 o 
   1  10   5      183.32      173.68      2.64 o 
   2  10   5      181.24      182.96      3.97 o 
   3  10   5       76.03       75.47      2.89 o 
   4  10   5       70.45       69.30      2.71 o 
   5  10   5       24.58       25.35      2.68 o 
   6  10   5       38.14       30.84      2.62 o 
   0  11   5       20.80       19.60      2.01 o 
   1  11   5       68.34       65.52      1.81 o 
   2  11   5        7.79       10.79      1.31 o 
   3  11   5       49.76       51.50      3.19 o 
   4  11   5       22.50       27.41      2.34 o 
   5  11   5       35.42       41.88      2.99 o 
   6  11   5        8.86        4.23      3.33 o 
   0  12   5        1.86        4.25      2.75 o 
   1  12   5        4.72        4.51      1.47 o 
   2  12   5        6.99       10.37      1.55 o 
   3  12   5       22.52       24.50      2.13 o 
   4  12   5        8.85       10.52      2.05 o 
   5  12   5       26.82       28.74      3.67 o 
   0  13   5       17.49       15.11      5.99 o 
   1  13   5       28.76       29.30      2.43 o 
   2  13   5       17.18       14.77      1.82 o 
   3  13   5       13.94       14.11      2.92 o 
   4  13   5       58.46       60.24      4.20 o 
   0  14   5       26.25       33.16      4.77 o 
   1  14   5        0.98        2.24      2.84 o 
   2  14   5       13.79       10.69      2.35 o 
   0   0   6       21.67       27.13      1.68 o 
   1   0   6      140.45      125.06      1.96 o 
   2   0   6      143.20      138.53      3.15 o 
   3   0   6      150.28      175.20      3.97 o 
   4   0   6       56.77       55.92      1.90 o 
   5   0   6       30.21       30.44      1.75 o 
   6   0   6        4.85        8.44      2.36 o 
   7   0   6        0.11        4.69      3.49 o 
   8   0   6       37.92       33.11      7.91 o 
   9   0   6        1.95        6.25      2.69 o 
   0   1   6      435.01      355.14      3.49 o 
   1   1   6      437.07      392.36      2.88 o 
   2   1   6      345.00      319.11      2.27 o 
   3   1   6      406.91      453.40      2.99 o 
   4   1   6      161.92      149.03      2.66 o 
   5   1   6      194.33      211.83      2.61 o 
   6   1   6       53.05       50.96      1.88 o 
   7   1   6       64.06       63.47      2.83 o 
   8   1   6        8.89       11.18      1.68 o 
   9   1   6        6.39        5.13      1.86 o 
   0   2   6        7.41        6.97      0.84 o 
   1   2   6       87.88       88.65      1.13 o 
   2   2   6      239.70      245.96      1.97 o 
   3   2   6        2.68        8.63      1.32 o 
   4   2   6      162.87      167.04      2.01 o 
   5   2   6       14.29       16.06      1.06 o 
   6   2   6       18.23       18.67      1.78 o 
   7   2   6       12.73       11.51      1.69 o 
   8   2   6       15.56       15.64      2.45 o 
   9   2   6        4.80        6.72      1.85 o 
   0   3   6      767.10      755.20      6.87 o 
   1   3   6      107.27      110.80      1.66 o 
   2   3   6      458.67      438.27      3.76 o 
   3   3   6       62.62       66.21      1.36 o 
   4   3   6       78.67       81.06      1.64 o 
   5   3   6       15.74       12.84      0.91 o 
   6   3   6       19.83       17.49      1.28 o 
   7   3   6        4.64        9.00      1.53 o 
   8   3   6       23.19       24.32      3.10 o 
   0   4   6      444.58      447.92      5.66 o 
   1   4   6      183.76      184.37      2.37 o 
   2   4   6      132.66      136.14      2.63 o 
   3   4   6       30.95       33.79      0.95 o 
   4   4   6      152.52      151.49      2.43 o 
   5   4   6        2.61        7.57      1.33 o 
   6   4   6      102.53       93.39      2.31 o 
   7   4   6       12.86       11.72      1.65 o 
   8   4   6       45.45       36.98      2.39 o 
   0   5   6      108.22      116.12      2.60 o 
   1   5   6      126.41      114.18      1.52 o 
   2   5   6      263.99      278.09      2.92 o 
   3   5   6      269.28      261.28      3.68 o 
   4   5   6      174.49      181.66      3.15 o 
   5   5   6       88.44       90.65      2.83 o 
   6   5   6       43.12       44.55      1.87 o 
   7   5   6       69.93       67.09      2.94 o 
   8   5   6        3.28        7.45      2.62 o 
   0   6   6       51.47       62.67      1.60 o 
   1   6   6        4.42        5.95      0.77 o 
   2   6   6       12.08       13.76      1.20 o 
   3   6   6       60.08       66.19      1.82 o 
   4   6   6      108.63      125.06      2.61 o 
   5   6   6      126.27      132.51      2.97 o 
   6   6   6      103.40      105.89      4.67 o 
   7   6   6       54.75       55.09      3.70 o 
   8   6   6       46.94       32.95      3.57 o 
   0   7   6       95.48      104.22      2.69 o 
   1   7   6      274.94      277.87      4.23 o 
   2   7   6      255.44      249.26      2.94 o 
   3   7   6      275.33      281.69      4.55 o 
   4   7   6      274.44      266.73      4.24 o 
   5   7   6       45.04       44.37      3.07 o 
   6   7   6       72.85       75.91      5.14 o 
   7   7   6        8.98       11.93      2.54 o 
   0   8   6       14.50       15.53      1.38 o 
   1   8   6       39.69       44.08      1.00 o 
   2   8   6       16.89       23.65      2.24 o 
   3   8   6      119.84      120.33      2.64 o 
   4   8   6       36.18       37.51      2.01 o 
   5   8   6      129.41      132.35      4.33 o 
   6   8   6       13.02       14.80      1.92 o 
   7   8   6       50.72       52.63      3.36 o 
   0   9   6        0.07       14.53      1.72 o 
   1   9   6      698.07      708.28     11.51 o 
   2   9   6       66.62       66.36      2.91 o 
   3   9   6      247.91      243.66      5.68 o 
   4   9   6       21.47       21.80      2.03 o 
   5   9   6       11.90        8.75      3.05 o 
   6   9   6        6.60        7.65      1.98 o 
   7   9   6        8.30        7.98      2.07 o 
   0  10   6       40.43       37.84      1.50 o 
   1  10   6      318.56      314.04      4.78 o 
   2  10   6        2.18        8.38      1.68 o 
   3  10   6      182.95      182.87      5.28 o 
   4  10   6       17.30       18.42      2.47 o 
   5  10   6       71.41       71.01      3.46 o 
   6  10   6       11.05       11.37      2.09 o 
   0  11   6       64.53       61.64      3.75 o 
   1  11   6        1.64        5.15      1.52 o 
   2  11   6      159.41      162.10      8.25 o 
   3  11   6        3.12        9.15      1.73 o 
   4  11   6      113.59      125.25      3.94 o 
   5  11   6        0.30        4.90      2.42 o 
   0  12   6        0.65        2.19      1.49 o 
   1  12   6       28.10       26.74      2.69 o 
   2  12   6       23.74       15.25      2.61 o 
   3  12   6        6.95        7.60      1.58 o 
   4  12   6       57.11       48.85      3.45 o 
   5  12   6        5.63        7.17      2.13 o 
   0  13   6        0.07        8.46      5.05 o 
   1  13   6        5.42        6.25      2.04 o 
   2  13   6       21.19       14.24      1.73 o 
   3  13   6       22.01       19.79      2.05 o 
   4  13   6        5.92        5.72      2.27 o 
   0  14   6        3.45       11.65      5.43 o 
   1  14   6       13.99       13.75      2.44 o 
   2  14   6        0.10        0.27      4.66 o 
   1   0   7       24.14       20.91      1.12 o 
   2   0   7       42.29       49.87      2.72 o 
   3   0   7        7.69       10.72      1.22 o 
   4   0   7      166.04      178.93      3.06 o 
   5   0   7        9.68       11.09      1.80 o 
   6   0   7      162.02      169.22      4.37 o 
   7   0   7        9.90        9.83      3.28 o 
   8   0   7       45.74       48.07      4.08 o 
   0   1   7      493.04      541.24      4.11 o 
   1   1   7      573.58      602.19      4.12 o 
   2   1   7      495.73      551.12      4.23 o 
   3   1   7       79.84      101.64      1.53 o 
   4   1   7      246.76      264.33      3.40 o 
   5   1   7        4.27        9.56      1.03 o 
   6   1   7       38.53       35.84      2.15 o 
   7   1   7        3.84        9.83      1.71 o 
   8   1   7        6.01        7.85      1.90 o 
   0   2   7      410.07      415.69      4.51 o 
   1   2   7      341.13      370.48      3.98 o 
   2   2   7      291.00      286.00      2.46 o 
   3   2   7      764.79      817.82      7.02 o 
   4   2   7       11.74       13.49      1.19 o 
   5   2   7      275.04      287.01      3.19 o 
   6   2   7       11.25       15.52      1.89 o 
   7   2   7       51.80       48.61      3.13 o 
   8   2   7        3.23        5.87      2.00 o 
   0   3   7      466.23      450.55      3.45 o 
   1   3   7     8474.48     9752.26     49.91 o 
   2   3   7      219.11      253.73      2.21 o 
   3   3   7     1288.19     1388.70     10.45 o 
   4   3   7       53.38       60.30      1.77 o 
   5   3   7       10.04       10.85      1.09 o 
   6   3   7        2.65        3.92      1.14 o 
   7   3   7       18.95       18.99      1.53 o 
   8   3   7        5.98        7.47      1.91 o 
   0   4   7       47.58       44.20      1.32 o 
   1   4   7       82.71       88.55      1.82 o 
   2   4   7      182.05      194.23      2.51 o 
   3   4   7      167.69      186.13      2.24 o 
   4   4   7       38.29       44.12      1.75 o 
   5   4   7       75.25       79.20      2.31 o 
   6   4   7        8.42        7.90      1.33 o 
   7   4   7        8.76        8.50      1.12 o 
   8   4   7       23.06       21.33      2.33 o 
   0   5   7     1383.76     1548.08     14.17 o 
   1   5   7        2.06        4.95      0.84 o 
   2   5   7      719.09      786.56      6.36 o 
   3   5   7       39.30       44.78      1.64 o 
   4   5   7       59.03       66.00      1.34 o 
   5   5   7       84.79       83.35      1.97 o 
   6   5   7        4.42        5.31      1.55 o 
   7   5   7       72.82       71.14      3.14 o 
   8   5   7        9.92       10.57      2.55 o 
   0   6   7       43.00       40.57      2.31 o 
   1   6   7       26.59       21.51      1.12 o 
   2   6   7       57.15       57.79      1.65 o 
   3   6   7       28.25       30.47      1.74 o 
   4   6   7       43.13       48.02      2.52 o 
   5   6   7       14.59       16.93      1.63 o 
   6   6   7       22.93       18.91      1.34 o 
   7   6   7       50.08       47.25      3.40 o 
   8   6   7        6.25        6.94      2.84 o 
   0   7   7       13.38       11.26      1.02 o 
   1   7   7      196.62      187.41      2.90 o 
   2   7   7       30.72       32.09      1.89 o 
   3   7   7       69.29       67.54      3.07 o 
   4   7   7      182.37      176.73      4.36 o 
   5   7   7        9.10       11.58      2.69 o 
   6   7   7      144.97      143.32      4.53 o 
   7   7   7        1.44       10.06      2.63 o 
   0   8   7       21.78       18.30      1.24 o 
   1   8   7       15.93       14.09      1.74 o 
   2   8   7      332.13      339.80      4.25 o 
   3   8   7       32.58       37.75      2.43 o 
   4   8   7      267.92      278.54      5.53 o 
   5   8   7       11.05       13.72      2.10 o 
   6   8   7       41.12       46.36      3.52 o 
   7   8   7        0.00        4.38      2.83 o 
   0   9   7     2401.29     2556.94     54.12 o 
   1   9   7      949.15     1034.44     19.27 o 
   2   9   7     1156.21     1254.11     15.45 o 
   3   9   7      288.11      299.72     10.42 o 
   4   9   7       74.30       73.71      3.32 o 
   5   9   7       16.01       10.82      1.76 o 
   6   9   7       15.41       11.20      1.98 o 
   0  10   7        0.66        3.85      1.85 o 
   1  10   7        2.07        5.16      1.18 o 
   2  10   7      194.34      199.83      4.53 o 
   3  10   7        8.49       12.21      1.90 o 
   4  10   7      154.12      164.88      5.35 o 
   5  10   7        4.77        6.07      2.19 o 
   6  10   7       16.68       16.76      2.40 o 
   0  11   7      396.35      383.57     13.72 o 
   1  11   7      117.56      111.41      3.76 o 
   2  11   7      149.25      135.04      6.53 o 
   3  11   7       45.24       54.05      3.00 o 
   4  11   7        1.55        4.25      2.74 o 
   5  11   7       12.20       10.39      1.87 o 
   0  12   7       33.57       38.78     11.09 o 
   1  12   7       22.12       20.51      3.15 o 
   2  12   7       20.00       20.09      1.95 o 
   3  12   7       68.92       76.80      6.59 o 
   4  12   7        1.15       11.06      2.55 o 
   0  13   7        3.30        4.41      2.75 o 
   1  13   7        1.45        6.23      2.69 o 
   2  13   7       11.91       13.07      3.20 o 
   3  13   7        5.20        7.08      2.23 o 
   0  14   7        0.65        9.77      4.61 o 
   1  14   7        4.86        6.35      2.89 o 
   0   0   8        0.01       -0.64      1.87 o 
   1   0   8      363.22      342.29      4.32 o 
   2   0   8       39.44       27.18      1.76 o 
   3   0   8      618.20      628.16      5.59 o 
   4   0   8       23.22       31.65      2.22 o 
   5   0   8       99.48       94.74      4.21 o 
   6   0   8        2.12        6.27      2.05 o 
   7   0   8        0.00        5.05      2.54 o 
   8   0   8       17.42       14.52      2.43 o 
   0   1   8     3044.22     3099.71     24.36 o 
   1   1   8      586.84      581.11      4.81 o 
   2   1   8     1028.65     1048.11      8.73 o 
   3   1   8       90.18      109.09      1.95 o 
   4   1   8       80.46       76.46      1.68 o 
   5   1   8      107.47      114.66      2.18 o 
   6   1   8       31.05       28.23      2.30 o 
   7   1   8       41.16       43.37      3.40 o 
   8   1   8        2.63        5.90      1.67 o 
   0   2   8      181.10      179.52      2.78 o 
   1   2   8       29.21       23.92      0.84 o 
   2   2   8       99.99       86.55      1.64 o 
   3   2   8        7.40        9.16      0.98 o 
   4   2   8       61.13       66.21      1.70 o 
   5   2   8       41.33       49.20      1.68 o 
   6   2   8        3.04        8.43      1.34 o 
   7   2   8       45.47       38.35      1.88 o 
   8   2   8        9.14        8.43      1.48 o 
   0   3   8       47.83       45.08      1.51 o 
   1   3   8       84.60       91.77      1.36 o 
   2   3   8       35.85       34.49      1.01 o 
   3   3   8       84.57       93.38      2.08 o 
   4   3   8        8.06        9.33      0.84 o 
   5   3   8       14.77       20.35      2.17 o 
   6   3   8       13.03       11.31      1.20 o 
   7   3   8        6.34        8.82      1.86 o 
   8   3   8       18.54       18.36      2.26 o 
   0   4   8        6.99        4.41      0.99 o 
   1   4   8        5.68        7.75      0.61 o 
   2   4   8        1.12        3.35      0.84 o 
   3   4   8       34.04       40.32      1.14 o 
   4   4   8       22.51       25.07      1.20 o 
   5   4   8       67.55       73.43      1.90 o 
   6   4   8       84.69       84.27      2.55 o 
   7   4   8       33.60       32.08      2.54 o 
   8   4   8       72.38       66.14      3.92 o 
   0   5   8      560.75      669.61      5.15 o 
   1   5   8      200.89      181.07      1.85 o 
   2   5   8      364.56      401.03      4.07 o 
   3   5   8      454.97      459.44      4.64 o 
   4   5   8      112.46      111.82      2.04 o 
   5   5   8      151.96      155.29      2.73 o 
   6   5   8       20.12       16.72      1.21 o 
   7   5   8       40.45       38.59      4.13 o 
   8   5   8        0.28        6.96      2.64 o 
   0   6   8       83.98       79.03      1.94 o 
   1   6   8       40.72       42.31      1.61 o 
   2   6   8        0.71        6.83      1.05 o 
   3   6   8      103.16      101.18      3.02 o 
   4   6   8      122.23      125.75      2.80 o 
   5   6   8       66.33       66.66      2.76 o 
   6   6   8       82.80       87.96      4.14 o 
   7   6   8       13.84       15.48      2.22 o 
   8   6   8       13.35       14.55      2.61 o 
   0   7   8      345.61      326.18      4.23 o 
   1   7   8     1210.53     1253.43     12.54 o 
   2   7   8      545.75      547.31      6.99 o 
   3   7   8      454.91      453.31      8.75 o 
   4   7   8      258.23      275.71      5.14 o 
   5   7   8       44.43       38.09      2.77 o 
   6   7   8        2.36        7.94      2.96 o 
   7   7   8        6.78        6.31      2.40 o 
   0   8   8      305.15      309.86      4.42 o 
   1   8   8       40.46       42.87      1.49 o 
   2   8   8       95.70       97.57      2.21 o 
   3   8   8      109.69      113.02      2.88 o 
   4   8   8        7.66       13.64      2.81 o 
   5   8   8       84.28       89.17      3.67 o 
   6   8   8       19.27       18.54      2.27 o 
   7   8   8       31.48       27.71      4.92 o 
   0   9   8        1.89        5.81      1.72 o 
   1   9   8      244.25      238.65      7.32 o 
   2   9   8       35.06       28.00      1.73 o 
   3   9   8       21.83       24.33      2.65 o 
   4   9   8        9.52        8.37      1.64 o 
   5   9   8       13.36       15.88      2.00 o 
   6   9   8        8.01        7.98      1.81 o 
   0  10   8        0.09        3.22      1.76 o 
   1  10   8      101.99       94.12      3.33 o 
   2  10   8       13.39       12.28      1.38 o 
   3  10   8      102.43      111.33      3.26 o 
   4  10   8       18.93       22.78      2.35 o 
   5  10   8       45.26       47.25      3.73 o 
   6  10   8        2.08        5.65      2.32 o 
   0  11   8      151.18      144.34      8.86 o 
   1  11   8       73.30       83.32      3.68 o 
   2  11   8      169.47      176.37      6.86 o 
   3  11   8       27.90       30.71      2.57 o 
   4  11   8       76.58       78.76      3.60 o 
   5  11   8        4.72        6.97      2.17 o 
   0  12   8        3.53        7.70      3.65 o 
   1  12   8        0.13        0.50      2.41 o 
   2  12   8        9.36        9.24      2.37 o 
   3  12   8        2.09        9.43      2.53 o 
   4  12   8       65.61       64.62      4.47 o 
   0  13   8        8.19       11.85      3.68 o 
   1  13   8       23.29       25.63      3.22 o 
   2  13   8       50.78       59.71      6.96 o 
   3  13   8       32.44       27.98      2.71 o 
   0  14   8       10.31        7.86      3.10 o 
   1   0   9      111.49      123.66      2.18 o 
   2   0   9       42.74       47.64      1.60 o 
   3   0   9        8.39       10.93      2.09 o 
   4   0   9        2.98        7.92      1.60 o 
   5   0   9       35.07       31.35      2.35 o 
   6   0   9       11.36        9.70      2.14 o 
   7   0   9        0.01        2.18      2.77 o 
   8   0   9        0.31        5.05      2.99 o 
   0   1   9      596.93      616.33      5.91 o 
   1   1   9      120.63      125.54      1.66 o 
   2   1   9      414.67      441.32      3.94 o 
   3   1   9      198.52      215.34      2.70 o 
   4   1   9       68.00       84.04      3.04 o 
   5   1   9       31.36       32.17      1.87 o 
   6   1   9       16.74       22.93      2.60 o 
   7   1   9       24.05       24.86      2.01 o 
   8   1   9       10.09       12.15      2.16 o 
   0   2   9      450.51      387.73      3.69 o 
   1   2   9      146.71      149.50      1.73 o 
   2   2   9      163.60      162.07      1.87 o 
   3   2   9       60.25       55.47      1.24 o 
   4   2   9       50.63       56.14      1.61 o 
   5   2   9       60.92       55.56      2.04 o 
   6   2   9       11.63       11.88      2.20 o 
   7   2   9       33.01       27.31      2.82 o 
   8   2   9        4.45        7.01      2.04 o 
   0   3   9       42.73       45.91      1.84 o 
   1   3   9       21.29       17.35      1.01 o 
   2   3   9       50.71       47.83      1.10 o 
   3   3   9       30.54       32.73      1.96 o 
   4   3   9       96.17       97.02      1.73 o 
   5   3   9       25.51       24.68      1.37 o 
   6   3   9      169.59      177.11      5.01 o 
   7   3   9       15.22       11.01      1.52 o 
   8   3   9      103.91       92.55      5.61 o 
   0   4   9       35.80       48.55      1.79 o 
   1   4   9       29.61       29.93      1.47 o 
   2   4   9       88.08       96.73      1.45 o 
   3   4   9       44.24       58.65      1.44 o 
   4   4   9        9.12       10.33      0.84 o 
   5   4   9       33.42       38.96      1.54 o 
   6   4   9       40.99       38.61      1.74 o 
   7   4   9       10.08       12.54      1.76 o 
   8   4   9       21.72       14.61      2.34 o 
   0   5   9       51.64       74.88      1.88 o 
   1   5   9      111.17      112.07      2.21 o 
   2   5   9      108.00      112.03      2.12 o 
   3   5   9      278.19      274.79      3.47 o 
   4   5   9      164.77      170.58      2.67 o 
   5   5   9      216.84      218.65      2.84 o 
   6   5   9       46.24       49.79      3.15 o 
   7   5   9       68.70       61.63      5.71 o 
   8   5   9        1.72        4.52      2.96 o 
   0   6   9        2.37        3.03      0.62 o 
   1   6   9      141.61      126.38      1.74 o 
   2   6   9       21.92       22.26      1.31 o 
   3   6   9       41.26       44.44      2.86 o 
   4   6   9        9.56        9.63      2.10 o 
   5   6   9       21.17       20.27      1.58 o 
   6   6   9       14.38       14.52      1.74 o 
   7   6   9       11.70       15.03      2.69 o 
   0   7   9      334.92      343.86      4.78 o 
   1   7   9      432.08      411.86      5.68 o 
   2   7   9      257.33      275.20      3.65 o 
   3   7   9      194.73      209.53      4.89 o 
   4   7   9       99.49      103.34      4.20 o 
   5   7   9       52.73       66.50      6.12 o 
   6   7   9        8.19       10.77      2.13 o 
   7   7   9        1.76        6.32      2.90 o 
   0   8   9      510.10      498.86      8.56 o 
   1   8   9       21.27       25.59      1.47 o 
   2   8   9      237.81      238.71      4.27 o 
   3   8   9        0.48        4.19      1.66 o 
   4   8   9       49.22       56.57      3.61 o 
   5   8   9        9.63       14.21      2.39 o 
   6   8   9       44.83       43.77      4.15 o 
   7   8   9       20.55       19.66      2.50 o 
   0   9   9      116.97      102.85      3.55 o 
   1   9   9        6.40        5.92      1.43 o 
   2   9   9       36.14       35.75      1.82 o 
   3   9   9       25.13       30.08      2.65 o 
   4   9   9        9.13       11.33      2.04 o 
   5   9   9       20.20       18.96      2.34 o 
   6   9   9        3.53        7.46      2.60 o 
   0  10   9       64.54       57.78      3.36 o 
   1  10   9       67.50       64.88      4.19 o 
   2  10   9       46.17       46.91      2.20 o 
   3  10   9       52.93       59.13      3.05 o 
   4  10   9        0.11        5.84      2.00 o 
   5  10   9       20.28       23.10      3.47 o 
   0  11   9        2.10        3.50      1.84 o 
   1  11   9      112.19      119.61      3.72 o 
   2  11   9        9.78       11.80      1.67 o 
   3  11   9       43.53       55.36      3.07 o 
   4  11   9       50.93       59.31      3.39 o 
   5  11   9        6.41        8.93      2.04 o 
   0  12   9       28.60       39.09      5.19 o 
   1  12   9        2.17        4.92      2.82 o 
   2  12   9       11.46       10.07      2.89 o 
   3  12   9        4.82        7.84      2.36 o 
   4  12   9        4.67        6.30      2.81 o 
   0  13   9        3.65        2.11      4.40 o 
   1  13   9       29.51       30.06      3.66 o 
   2  13   9        0.09        3.87      3.33 o 
   0   0  10        0.27        4.71      1.85 o 
   1   0  10        8.93       10.11      1.24 o 
   2   0  10        0.40        5.11      1.68 o 
   3   0  10       53.14       56.02      2.73 o 
   4   0  10        0.53        6.70      2.30 o 
   5   0  10       32.14       33.95      2.26 o 
   6   0  10        8.73        9.66      1.54 o 
   7   0  10        2.03        5.84      4.06 o 
   8   0  10        1.41        9.03      2.74 o 
   0   1  10       47.30       46.08      2.09 o 
   1   1  10      222.82      219.06      2.25 o 
   2   1  10      113.50      103.70      2.62 o 
   3   1  10      171.21      169.27      2.06 o 
   4   1  10      137.62      139.04      2.13 o 
   5   1  10       32.04       27.68      1.81 o 
   6   1  10       22.60       23.81      1.60 o 
   7   1  10        7.23        8.79      2.27 o 
   8   1  10        3.59        7.29      1.89 o 
   0   2  10      308.61      296.53      4.19 o 
   1   2  10        8.38       19.88      0.99 o 
   2   2  10      107.70      103.99      1.63 o 
   3   2  10        4.52        7.03      1.15 o 
   4   2  10       69.86       75.09      1.71 o 
   5   2  10       82.31       79.01      2.12 o 
   6   2  10       24.72       32.12      1.99 o 
   7   2  10      107.08      107.15      4.96 o 
   8   2  10        7.78        9.33      2.15 o 
   0   3  10       24.97       26.40      1.38 o 
   1   3  10      391.66      367.22      4.50 o 
   2   3  10       50.56       50.85      1.40 o 
   3   3  10       10.73       10.87      0.82 o 
   4   3  10       56.16       57.73      1.53 o 
   5   3  10       40.14       40.61      1.59 o 
   6   3  10       36.35       39.84      2.49 o 
   7   3  10       14.77       15.53      1.79 o 
   8   3  10        8.39       10.58      3.59 o 
   0   4  10       41.31       44.24      1.58 o 
   1   4  10       72.38       71.43      1.52 o 
   2   4  10       43.05       46.77      1.30 o 
   3   4  10      167.46      166.70      2.04 o 
   4   4  10       24.23       27.98      1.16 o 
   5   4  10       12.12       12.73      1.06 o 
   6   4  10       17.42       18.46      1.55 o 
   7   4  10       15.40       12.12      1.67 o 
   8   4  10       17.53       16.43      2.74 o 
   0   5  10       33.67       37.78      2.34 o 
   1   5  10       20.66       22.09      1.36 o 
   2   5  10      114.36      113.63      1.32 o 
   3   5  10       89.96      100.36      1.85 o 
   4   5  10      157.62      158.25      2.11 o 
   5   5  10       65.89       75.58      1.82 o 
   6   5  10       50.24       46.00      2.13 o 
   7   5  10       15.56       17.13      2.55 o 
   0   6  10       25.06       28.90      1.76 o 
   1   6  10      177.26      176.70      2.98 o 
   2   6  10      161.53      167.47      3.64 o 
   3   6  10       99.27       93.07      2.82 o 
   4   6  10      112.32      121.50      6.40 o 
   5   6  10       27.27       28.30      2.43 o 
   6   6  10        6.32       13.83      2.81 o 
   7   6  10        3.87       12.73      2.79 o 
   0   7  10       34.59       33.95      2.92 o 
   1   7  10       17.21       20.87      1.50 o 
   2   7  10       46.82       49.49      2.08 o 
   3   7  10       42.49       38.61      2.24 o 
   4   7  10        9.74       12.73      1.99 o 
   5   7  10       22.51       25.48      2.47 o 
   6   7  10        1.16        7.12      2.60 o 
   7   7  10        8.48       10.46      2.48 o 
   0   8  10      315.75      312.01      5.28 o 
   1   8  10       27.23       23.01      1.38 o 
   2   8  10      141.58      143.56      3.63 o 
   3   8  10       37.05       35.33      2.47 o 
   4   8  10       19.99       21.04      3.02 o 
   5   8  10       24.56       25.01      3.66 o 
   6   8  10       10.51       10.06      2.03 o 
   0   9  10        8.42        8.38      1.56 o 
   1   9  10       12.91       10.49      1.30 o 
   2   9  10       25.32       30.41      2.34 o 
   3   9  10       35.45       30.80      2.37 o 
   4   9  10       34.25       34.07      2.59 o 
   5   9  10       27.53       28.53      2.70 o 
   6   9  10       31.57       30.26      3.96 o 
   0  10  10        9.31       10.79      1.62 o 
   1  10  10        0.02        3.63      1.25 o 
   2  10  10       87.47      104.51      3.47 o 
   3  10  10        5.30       10.19      2.42 o 
   4  10  10       86.40       96.08      3.69 o 
   5  10  10       18.34       16.11      2.35 o 
   0  11  10        8.55        9.15      3.34 o 
   1  11  10        7.51        5.80      2.74 o 
   2  11  10       11.13       15.82      2.01 o 
   3  11  10       20.55       21.77      3.14 o 
   4  11  10       16.50       18.85      3.44 o 
   0  12  10        0.01        3.29      4.50 o 
   1  12  10       82.96       92.65      7.79 o 
   2  12  10       33.42       37.15      4.05 o 
   3  12  10       52.00       52.11      5.96 o 
   0  13  10        3.14        3.82      3.10 o 
   1  13  10        9.42       13.53      4.27 o 
   2  13  10        6.48        7.69      2.76 o 
   1   0  11      175.02      172.96      2.97 o 
   2   0  11      476.86      464.33      8.22 o 
   3   0  11        8.90       14.47      2.12 o 
   4   0  11      324.32      336.98      5.22 o 
   5   0  11        5.24        9.10      1.49 o 
   6   0  11       54.45       60.97      8.45 o 
   7   0  11        2.12        7.02      2.59 o 
   8   0  11        5.42        6.03      2.96 o 
   0   1  11        1.05        6.22      1.20 o 
   1   1  11      151.20      141.90      2.41 o 
   2   1  11       83.29       81.99      1.98 o 
   3   1  11      128.26      115.37      1.95 o 
   4   1  11       38.11       46.78      1.67 o 
   5   1  11       82.19       81.51      2.21 o 
   6   1  11        1.02        4.08      1.58 o 
   7   1  11       30.09       34.77      4.15 o 
   8   1  11       11.89       10.72      2.29 o 
   0   2  11       51.59       41.72      2.53 o 
   1   2  11        4.03        7.18      0.90 o 
   2   2  11       49.84       47.87      1.27 o 
   3   2  11       12.24       13.67      0.99 o 
   4   2  11       21.26       20.79      1.39 o 
   5   2  11       19.83       19.52      1.40 o 
   6   2  11        7.48        7.76      1.90 o 
   7   2  11        1.62        4.18      1.79 o 
   8   2  11        9.99       10.40      2.00 o 
   0   3  11        3.20        8.55      1.71 o 
   1   3  11      118.42      111.35      2.29 o 
   2   3  11       19.39       18.48      1.01 o 
   3   3  11        8.37        9.39      0.98 o 
   4   3  11      100.55       99.21      2.00 o 
   5   3  11       14.32       13.43      1.89 o 
   6   3  11      169.76      183.38      3.45 o 
   7   3  11       13.47       12.53      1.70 o 
   8   3  11       73.08       62.91      5.01 o 
   0   4  11       24.51       16.93      1.25 o 
   1   4  11       22.05       23.01      0.90 o 
   2   4  11        0.58        5.11      0.98 o 
   3   4  11       77.03       74.85      1.82 o 
   4   4  11       52.61       50.24      1.82 o 
   5   4  11       28.70       30.14      1.66 o 
   6   4  11       31.96       35.75      2.12 o 
   7   4  11        1.39        6.99      2.77 o 
   0   5  11       33.80       33.82      1.44 o 
   1   5  11       78.37       69.48      2.07 o 
   2   5  11       36.06       38.90      1.78 o 
   3   5  11       89.32       93.26      1.82 o 
   4   5  11       16.88       14.11      0.81 o 
   5   5  11       74.94       74.97      2.57 o 
   6   5  11        4.64        8.28      1.88 o 
   7   5  11       29.65       24.60      5.41 o 
   0   6  11       15.41       19.70      1.58 o 
   1   6  11       53.57       47.26      1.10 o 
   2   6  11       75.86       70.77      3.04 o 
   3   6  11       18.38       12.34      1.35 o 
   4   6  11       56.47       59.31      3.08 o 
   5   6  11        4.13        8.15      2.79 o 
   6   6  11       10.52        8.80      2.12 o 
   7   6  11        0.79        2.87      2.52 o 
   0   7  11       13.67       12.52      1.14 o 
   1   7  11        5.83        5.69      1.11 o 
   2   7  11        4.62        6.14      1.56 o 
   3   7  11       21.34       23.74      2.98 o 
   4   7  11       25.28       24.90      2.68 o 
   5   7  11       12.13       11.98      3.31 o 
   6   7  11        5.14        8.17      2.41 o 
   7   7  11        3.21        4.65      2.55 o 
   0   8  11       91.11       88.73      2.69 o 
   1   8  11        5.51        6.07      0.96 o 
   2   8  11       28.41       26.32      2.01 o 
   3   8  11        1.61        4.55      1.77 o 
   4   8  11       14.04       12.58      1.95 o 
   5   8  11        0.86        4.72      2.25 o 
   6   8  11       25.57       30.02      2.94 o 
   0   9  11       18.92       15.62      1.93 o 
   1   9  11        5.46        4.58      1.01 o 
   2   9  11        7.70        5.93      1.04 o 
   3   9  11        0.36        1.86      2.07 o 
   4   9  11        0.35        4.46      2.13 o 
   5   9  11       10.05       14.49      2.18 o 
   6   9  11        2.52        3.29      3.11 o 
   0  10  11        3.73        4.24      2.98 o 
   1  10  11       17.78       14.98      1.56 o 
   2  10  11        5.19        9.15      1.51 o 
   3  10  11       49.88       56.51      3.04 o 
   4  10  11        7.30       10.08      2.23 o 
   5  10  11       34.76       41.53      3.44 o 
   0  11  11        9.56       15.53      4.27 o 
   1  11  11       17.83       21.89      3.10 o 
   2  11  11       51.33       59.71      2.82 o 
   3  11  11        0.96        6.17      2.00 o 
   4  11  11       48.30       60.38      3.50 o 
   0  12  11        1.28        6.01      3.49 o 
   1  12  11       10.70        9.44      2.21 o 
   2  12  11        0.71        4.60      4.27 o 
   3  12  11       18.70       17.42      2.85 o 
   0  13  11        7.98        8.33      3.49 o 
   1  13  11        2.63        8.59      3.22 o 
   0   0  12      255.27      255.82      6.75 o 
   1   0  12      111.28      109.43      3.15 o 
   2   0  12      111.50      106.92      3.61 o 
   3   0  12      350.77      338.57      7.22 o 
   4   0  12        9.11       12.08      1.72 o 
   5   0  12      106.11      105.12      3.49 o 
   6   0  12        6.14        8.06      2.69 o 
   7   0  12        8.46        8.39      2.50 o 
   8   0  12       10.34        6.79      2.45 o 
   0   1  12       16.65       16.21      1.41 o 
   1   1  12      115.98      104.11      2.06 o 
   2   1  12       68.53       73.84      1.63 o 
   3   1  12      113.25      111.10      1.90 o 
   4   1  12      167.06      168.57      2.73 o 
   5   1  12       35.05       37.34      1.68 o 
   6   1  12      104.69      105.88      3.79 o 
   7   1  12       11.55        9.44      1.88 o 
   8   1  12       13.10        8.13      2.20 o 
   0   2  12       32.05       39.38      1.71 o 
   1   2  12       49.32       53.66      1.37 o 
   2   2  12      105.22      101.62      2.51 o 
   3   2  12       87.23       81.52      2.41 o 
   4   2  12      176.06      168.91      2.87 o 
   5   2  12       87.62       86.41      2.82 o 
   6   2  12       89.70       89.64      3.88 o 
   7   2  12       33.11       33.47      2.49 o 
   0   3  12       28.84       32.03      1.74 o 
   1   3  12       55.52       56.23      1.37 o 
   2   3  12       16.31       17.78      0.95 o 
   3   3  12       22.35       22.61      1.10 o 
   4   3  12        6.83        8.14      1.39 o 
   5   3  12       35.70       38.30      1.76 o 
   6   3  12       39.35       37.04      2.54 o 
   7   3  12       44.69       40.56      2.66 o 
   0   4  12      191.30      201.11      3.28 o 
   1   4  12       25.11       28.22      1.05 o 
   2   4  12       41.49       39.96      1.42 o 
   3   4  12      108.31       93.47      3.02 o 
   4   4  12       95.28      111.95      2.50 o 
   5   4  12      159.87      168.88      3.98 o 
   6   4  12       83.97       80.41      3.21 o 
   7   4  12       61.69       61.46      3.91 o 
   0   5  12       15.64       12.35      1.15 o 
   1   5  12        5.15        6.32      1.15 o 
   2   5  12        9.84       11.45      0.80 o 
   3   5  12       16.54       16.72      0.91 o 
   4   5  12        9.36       10.10      0.79 o 
   5   5  12        2.49        6.52      1.78 o 
   6   5  12       46.30       46.39      3.32 o 
   7   5  12        5.36        7.39      3.07 o 
   0   6  12       72.99       69.87      2.22 o 
   1   6  12        2.79        6.09      1.18 o 
   2   6  12       97.19       88.64      2.22 o 
   3   6  12       13.60       13.30      2.58 o 
   4   6  12       51.16       54.18      2.98 o 
   5   6  12        7.61       10.42      2.28 o 
   6   6  12       13.32       13.94      2.28 o 
   7   6  12        2.13        6.52      2.89 o 
   0   7  12       21.48       20.69      1.35 o 
   1   7  12       26.41       21.62      0.94 o 
   2   7  12       24.72       21.46      2.40 o 
   3   7  12       19.66       15.20      1.65 o 
   4   7  12       18.48       17.92      2.07 o 
   5   7  12        2.79        9.43      2.16 o 
   6   7  12        1.39        4.40      2.58 o 
   0   8  12       11.50        9.61      0.99 o 
   1   8  12        1.36        4.66      1.62 o 
   2   8  12       12.48       14.07      2.01 o 
   3   8  12        4.45        7.19      1.97 o 
   4   8  12        1.45        7.63      2.15 o 
   5   8  12        8.19        6.83      2.01 o 
   6   8  12        5.15        7.72      2.34 o 
   0   9  12        5.74        4.37      1.08 o 
   1   9  12       12.00       10.19      1.10 o 
   2   9  12        0.74        4.45      1.68 o 
   3   9  12        9.21       10.03      1.70 o 
   4   9  12        9.24       10.54      2.11 o 
   5   9  12        8.99       10.98      2.25 o 
   0  10  12        6.83        7.78      4.51 o 
   1  10  12       16.08       15.79      2.67 o 
   2  10  12        1.40        4.12      2.00 o 
   3  10  12        6.81        8.08      1.89 o 
   4  10  12       12.60       20.34      3.20 o 
   5  10  12        1.46        3.80      2.35 o 
   0  11  12        1.71        6.92      3.67 o 
   1  11  12       13.25       23.07      3.20 o 
   2  11  12        8.26        8.89      2.21 o 
   3  11  12        6.53        8.74      1.87 o 
   4  11  12        4.76        9.08      2.27 o 
   0  12  12        0.59        8.41      4.66 o 
   1  12  12       16.07       12.51      2.62 o 
   2  12  12        0.54        4.35      3.53 o 
   1   0  13      898.25      875.83     14.77 o 
   2   0  13      188.49      176.35      7.05 o 
   3   0  13      365.32      351.97      6.25 o 
   4   0  13      133.68      131.35      6.43 o 
   5   0  13       34.96       32.60      3.58 o 
   6   0  13        5.59       13.49      2.77 o 
   7   0  13        0.96        7.79      2.70 o 
   0   1  13        5.73        9.14      1.36 o 
   1   1  13      230.10      226.46      3.53 o 
   2   1  13        5.44        6.48      1.08 o 
   3   1  13      263.07      265.43      5.69 o 
   4   1  13       44.95       45.04      1.72 o 
   5   1  13      182.90      180.95      3.34 o 
   6   1  13       18.65       14.70      1.85 o 
   7   1  13       32.88       26.68      2.98 o 
   0   2  13       33.75       33.65      1.77 o 
   1   2  13      118.34      124.37      1.84 o 
   2   2  13      224.48      222.20      2.86 o 
   3   2  13      168.09      171.42      3.81 o 
   4   2  13      117.71      126.13      2.86 o 
   5   2  13      111.91      119.51      2.68 o 
   6   2  13        4.68        8.42      1.39 o 
   7   2  13       10.06        9.05      1.75 o 
   0   3  13        1.89        9.21      1.61 o 
   1   3  13       30.98       31.37      1.20 o 
   2   3  13       14.10       16.14      0.99 o 
   3   3  13        1.00        7.09      1.45 o 
   4   3  13       73.17       70.36      2.72 o 
   5   3  13       63.76       58.55      2.07 o 
   6   3  13       31.12       28.25      3.08 o 
   7   3  13       79.13       76.95      4.49 o 
   0   4  13       44.69       52.33      1.99 o 
   1   4  13        1.55        8.64      1.18 o 
   2   4  13       60.01       58.02      1.65 o 
   3   4  13       23.20       20.63      1.40 o 
   4   4  13       15.19       12.81      1.06 o 
   5   4  13       23.73       20.86      1.51 o 
   6   4  13       10.77        8.95      1.91 o 
   7   4  13        1.69        5.41      2.72 o 
   0   5  13        6.63        6.08      1.13 o 
   1   5  13        8.95       10.61      0.93 o 
   2   5  13        8.02        7.08      1.03 o 
   3   5  13       39.42       38.99      2.19 o 
   4   5  13       22.20       18.15      1.86 o 
   5   5  13       27.40       27.59      2.63 o 
   6   5  13       24.33       24.27      4.81 o 
   7   5  13        3.92        3.14      3.03 o 
   0   6  13      135.22      115.59      4.93 o 
   1   6  13       17.90       12.06      1.20 o 
   2   6  13      149.70      136.97      3.13 o 
   3   6  13       10.74        9.61      1.59 o 
   4   6  13       92.17       92.69      3.71 o 
   5   6  13        2.95       10.10      2.71 o 
   6   6  13       10.95        9.20      2.26 o 
   0   7  13        6.53        4.57      2.50 o 
   1   7  13       21.20       15.30      1.66 o 
   2   7  13       38.64       36.07      2.04 o 
   3   7  13        0.15        4.36      2.05 o 
   4   7  13       48.49       42.23      3.29 o 
   5   7  13        6.34        6.65      2.11 o 
   6   7  13        8.96        8.24      2.17 o 
   0   8  13        2.05        3.89      0.83 o 
   1   8  13       58.70       51.52      2.15 o 
   2   8  13        3.55       12.22      1.83 o 
   3   8  13       43.38       43.22      3.71 o 
   4   8  13        4.17        5.88      2.29 o 
   5   8  13       10.08       11.18      2.66 o 
   0   9  13       10.72        6.97      1.20 o 
   1   9  13        0.95        5.41      1.71 o 
   2   9  13        8.20        6.50      1.39 o 
   3   9  13        2.53        5.29      2.26 o 
   4   9  13        3.72        7.67      2.04 o 
   5   9  13        7.35       10.26      3.50 o 
   0  10  13       62.17       75.93      6.38 o 
   1  10  13        0.19        5.32      1.81 o 
   2  10  13       30.00       30.19      2.28 o 
   3  10  13        4.44        5.29      1.83 o 
   4  10  13        6.63        9.03      2.28 o 
   0  11  13        4.43        6.67      3.57 o 
   1  11  13        1.64        5.59      2.73 o 
   2  11  13       15.23       12.37      3.40 o 
   3  11  13        0.03        7.53      3.30 o 
   0  12  13       38.75       45.73      5.52 o 
   1  12  13        0.33        5.90      2.87 o 
   0   0  14     5394.72     5849.35     56.76 o 
   1   0  14      124.12      141.29      7.17 o 
   2   0  14     2697.96     2607.56     86.26 o 
   3   0  14      319.55      312.74      5.57 o 
   4   0  14      283.32      256.74      4.62 o 
   5   0  14       42.36       34.87      2.84 o 
   6   0  14        0.07        8.29      3.75 o 
   7   0  14        7.95        7.18      2.31 o 
   0   1  14       23.35       20.98      2.10 o 
   1   1  14       52.51       54.72      1.57 o 
   2   1  14      453.43      462.25     10.54 o 
   3   1  14       94.06       90.13      2.84 o 
   4   1  14      372.88      379.55      8.14 o 
   5   1  14       33.47       33.43      2.47 o 
   6   1  14       83.52       86.34      3.45 o 
   7   1  14        0.47        3.85      1.93 o 
   0   2  14      323.84      329.70      5.14 o 
   1   2  14      806.01      781.99      7.44 o 
   2   2  14       81.92       77.22      2.54 o 
   3   2  14      326.93      316.62      4.34 o 
   4   2  14       60.33       60.54      2.06 o 
   5   2  14       50.92       56.23      2.11 o 
   6   2  14       89.92       96.21      3.44 o 
   7   2  14       10.08        9.73      2.52 o 
   0   3  14       22.59       20.07      1.97 o 
   1   3  14       12.73       15.89      1.54 o 
   2   3  14       53.56       49.66      2.55 o 
   3   3  14       54.98       52.69      2.52 o 
   4   3  14       33.51       31.12      1.69 o 
   5   3  14      105.92      113.95      3.42 o 
   6   3  14        5.62        8.10      2.48 o 
   7   3  14       76.59       74.11      4.06 o 
   0   4  14        5.38        7.39      1.88 o 
   1   4  14       29.66       29.16      1.24 o 
   2   4  14        0.19        4.19      1.19 o 
   3   4  14      109.14      112.01      2.78 o 
   4   4  14       27.42       26.43      1.32 o 
   5   4  14       67.25       69.48      4.10 o 
   6   4  14       33.43       30.87      4.30 o 
   7   4  14       26.66       20.51      2.59 o 
   0   5  14        0.22        3.21      1.33 o 
   1   5  14       13.12        8.48      0.78 o 
   2   5  14        4.63        4.09      0.71 o 
   3   5  14       84.36       80.08      2.80 o 
   4   5  14       13.22       11.82      1.20 o 
   5   5  14       77.13       84.49      3.97 o 
   6   5  14       19.74       14.22      2.32 o 
   0   6  14      204.68      176.56      5.75 o 
   1   6  14      275.33      231.71      4.56 o 
   2   6  14      106.17       83.34      2.75 o 
   3   6  14       97.76       92.29      4.53 o 
   4   6  14       17.47       14.38      2.80 o 
   5   6  14        6.45        6.59      2.40 o 
   6   6  14        5.25        7.14      2.41 o 
   0   7  14       14.81       13.20      2.23 o 
   1   7  14       16.77       15.54      1.81 o 
   2   7  14       28.10       28.30      2.02 o 
   3   7  14       46.91       41.19      2.85 o 
   4   7  14       13.12       15.38      2.20 o 
   5   7  14       14.30       10.73      2.09 o 
   6   7  14        7.47       12.00      2.59 o 
   0   8  14        0.00        4.06      1.59 o 
   1   8  14       66.71       51.74      3.55 o 
   2   8  14        8.23        7.77      1.84 o 
   3   8  14       20.24       11.04      1.92 o 
   4   8  14       13.23       20.05      2.40 o 
   5   8  14        4.42        8.93      2.43 o 
   0   9  14       14.86       16.15      3.75 o 
   1   9  14        2.19        5.94      1.70 o 
   2   9  14        5.13       10.55      2.02 o 
   3   9  14        2.43        5.62      2.57 o 
   4   9  14        2.16        7.22      2.23 o 
   0  10  14       18.46       16.44      4.11 o 
   1  10  14        8.76       11.42      2.96 o 
   2  10  14       23.87       25.06      3.23 o 
   3  10  14        9.43        9.71      1.94 o 
   4  10  14       15.72       15.52      2.17 o 
   0  11  14        3.40        2.78      4.21 o 
   1  11  14        4.13        9.58      3.40 o 
   2  11  14        4.99        8.20      2.98 o 
   1   0  15        0.25        0.68      2.00 o 
   2   0  15      124.36      103.10      6.52 o 
   3   0  15       56.79       51.35      3.20 o 
   4   0  15       66.43       69.63      3.28 o 
   5   0  15      126.99      123.83      5.70 o 
   6   0  15        0.28        7.03      3.09 o 
   7   0  15       68.57       68.04      4.44 o 
   0   1  15      127.87      124.60      4.54 o 
   1   1  15       52.80       52.41      1.78 o 
   2   1  15       21.50       22.48      1.67 o 
   3   1  15       35.00       30.69      1.74 o 
   4   1  15       28.03       23.28      1.67 o 
   5   1  15       33.10       33.66      2.50 o 
   6   1  15       30.54       30.05      2.75 o 
   7   1  15       18.75       11.56      1.73 o 
   0   2  15      356.18      369.08      9.30 o 
   1   2  15     1591.36     1631.62     19.12 o 
   2   2  15      341.30      349.67      7.47 o 
   3   2  15      362.40      364.67      8.78 o 
   4   2  15      152.08      155.86      4.36 o 
   5   2  15        5.71        8.40      1.61 o 
   6   2  15       15.08       14.58      1.71 o 
   7   2  15        6.48        8.21      2.42 o 
   0   3  15       69.16       62.23      2.57 o 
   1   3  15       31.40       30.90      1.84 o 
   2   3  15       10.59       12.78      1.61 o 
   3   3  15       35.16       31.81      1.56 o 
   4   3  15       35.90       39.70      3.00 o 
   5   3  15       28.27       24.33      2.51 o 
   6   3  15       39.57       40.55      3.82 o 
   0   4  15      588.26      530.81     13.73 o 
   1   4  15      228.25      197.61      2.83 o 
   2   4  15      465.13      437.57      7.51 o 
   3   4  15      199.58      195.36      6.15 o 
   4   4  15      149.31      149.40      3.44 o 
   5   4  15       49.56       53.33      2.45 o 
   6   4  15       30.74       32.01      2.86 o 
   0   5  15       16.77       15.00      1.88 o 
   1   5  15       45.06       38.51      1.54 o 
   2   5  15       21.90       18.51      1.05 o 
   3   5  15        1.73        6.81      1.38 o 
   4   5  15       42.65       44.28      2.60 o 
   5   5  15       29.91       30.35      4.72 o 
   6   5  15       25.16       27.25      2.83 o 
   0   6  15       14.63        9.06      1.16 o 
   1   6  15        7.54        5.56      0.81 o 
   2   6  15        1.29        5.42      1.55 o 
   3   6  15       28.28       31.30      3.63 o 
   4   6  15        6.83        8.26      2.14 o 
   5   6  15       30.14       32.04      3.85 o 
   6   6  15        8.30       11.09      3.11 o 
   0   7  15        1.50        5.79      1.00 o 
   1   7  15        1.20        3.77      1.14 o 
   2   7  15       10.90        8.90      1.36 o 
   3   7  15        0.25        3.26      2.20 o 
   4   7  15       15.36       18.50      2.54 o 
   5   7  15        9.74       11.27      2.12 o 
   0   8  15       25.82       19.79      2.04 o 
   1   8  15      102.87       87.10      4.68 o 
   2   8  15       10.87        5.90      2.11 o 
   3   8  15       20.45       18.98      2.46 o 
   4   8  15        0.28        4.46      2.44 o 
   5   8  15        3.03        8.44      2.53 o 
   0   9  15        0.39       -0.75      4.71 o 
   1   9  15        5.05        6.16      1.31 o 
   2   9  15        4.40        9.60      3.07 o 
   3   9  15       13.83       13.61      2.05 o 
   4   9  15        8.52       15.10      2.21 o 
   0  10  15       10.49       21.88      4.81 o 
   1  10  15        5.09        7.64      2.72 o 
   2  10  15        6.95       13.56      2.82 o 
   3  10  15       11.45        9.24      2.67 o 
   0  11  15        9.95        6.13      6.20 o 
   1  11  15        4.69        7.77      3.63 o 
   0   0  16        5.02        6.64      2.54 o 
   1   0  16       27.59       26.11      2.09 o 
   2   0  16       15.80       15.54      2.70 o 
   3   0  16       70.55       62.42      4.00 o 
   4   0  16       31.22       32.82      3.50 o 
   5   0  16       16.48       11.44      3.23 o 
   6   0  16        6.25        7.37      2.51 o 
   0   1  16       51.94       50.15      2.52 o 
   1   1  16       58.31       55.59      2.18 o 
   2   1  16       43.02       43.51      2.12 o 
   3   1  16       89.70       96.39      3.24 o 
   4   1  16       33.76       33.64      2.96 o 
   5   1  16       18.43       20.04      2.03 o 
   6   1  16       54.93       54.61      3.13 o 
   0   2  16       23.77       17.02      1.68 o 
   1   2  16      188.32      182.02      2.86 o 
   2   2  16       41.99       34.70      1.80 o 
   3   2  16      103.78      102.64      4.00 o 
   4   2  16       45.03       42.47      3.14 o 
   5   2  16       19.54       16.90      1.78 o 
   6   2  16        4.97        8.48      2.16 o 
   0   3  16        7.58       11.05      1.48 o 
   1   3  16       44.81       43.65      1.63 o 
   2   3  16        8.58        7.53      1.20 o 
   3   3  16        3.78        6.29      1.51 o 
   4   3  16        2.03        8.26      2.03 o 
   5   3  16        2.56       10.31      2.45 o 
   6   3  16        7.37        4.32      2.30 o 
   0   4  16        0.04        4.46      1.84 o 
   1   4  16       43.11       39.60      2.07 o 
   2   4  16        8.96       12.55      1.24 o 
   3   4  16      114.02      122.11      2.81 o 
   4   4  16       32.09       33.45      3.68 o 
   5   4  16       39.47       36.04      2.95 o 
   6   4  16       12.02       11.18      2.32 o 
   0   5  16       13.85       10.16      1.32 o 
   1   5  16       21.33       13.68      1.31 o 
   2   5  16       28.94       28.97      1.65 o 
   3   5  16       22.23       23.81      3.14 o 
   4   5  16        9.94       12.96      3.58 o 
   5   5  16        8.67        8.71      2.81 o 
   0   6  16        4.23        3.97      1.35 o 
   1   6  16        4.95        5.15      0.92 o 
   2   6  16       34.36       30.42      2.33 o 
   3   6  16       11.54       10.13      1.93 o 
   4   6  16       38.16       35.85      3.89 o 
   5   6  16       31.85       28.59      2.83 o 
   0   7  16        4.20        5.33      1.71 o 
   1   7  16        5.13        5.64      1.03 o 
   2   7  16        4.37        5.03      1.86 o 
   3   7  16       14.31       15.58      2.07 o 
   4   7  16       13.19       15.44      3.21 o 
   5   7  16        2.13        4.68      2.40 o 
   0   8  16       30.64       23.79      5.03 o 
   1   8  16       41.28       46.25      5.50 o 
   2   8  16       21.26       17.68      2.07 o 
   3   8  16       14.95       13.36      2.10 o 
   4   8  16        9.72        9.34      2.08 o 
   0   9  16       23.12       22.88      8.99 o 
   1   9  16        5.04        7.10      2.71 o 
   2   9  16       12.34       11.90      1.78 o 
   3   9  16        1.04        3.42      2.19 o 
   0  10  16       33.39       32.78      7.09 o 
   1  10  16        6.39        7.29      2.65 o 
   2  10  16       17.78       12.96      4.95 o 
   1   0  17        1.52        7.59      2.35 o 
   2   0  17       12.54       12.40      4.57 o 
   3   0  17       65.45       63.12      5.57 o 
   4   0  17       28.95       35.70      3.28 o 
   5   0  17      100.30      100.06      4.53 o 
   6   0  17       15.74       13.84      2.65 o 
   0   1  17        4.17        5.01      1.87 o 
   1   1  17       47.44       45.01      2.55 o 
   2   1  17       12.54       11.97      1.26 o 
   3   1  17       14.70       14.97      1.99 o 
   4   1  17       28.24       25.51      2.22 o 
   5   1  17        9.64       11.71      1.75 o 
   6   1  17       11.47       13.62      2.14 o 
   0   2  17       17.48       22.59      2.24 o 
   1   2  17       37.64       37.19      1.84 o 
   2   2  17       21.50       20.56      1.70 o 
   3   2  17       14.03       11.45      1.31 o 
   4   2  17       13.61       13.00      1.69 o 
   5   2  17        5.54        9.69      2.03 o 
   6   2  17       16.01       14.25      2.94 o 
   0   3  17      153.33      129.32      4.41 o 
   1   3  17       16.53       16.99      1.40 o 
   2   3  17       58.85       51.78      1.95 o 
   3   3  17       74.51       72.70      2.79 o 
   4   3  17        1.83        5.80      1.85 o 
   5   3  17       41.47       41.37      3.30 o 
   6   3  17        0.14        2.37      2.93 o 
   0   4  17       74.66       73.52      5.34 o 
   1   4  17       10.60       12.53      1.08 o 
   2   4  17       57.84       61.56      2.11 o 
   3   4  17       36.67       40.64      2.29 o 
   4   4  17       25.18       21.23      2.69 o 
   5   4  17       14.07       13.04      2.11 o 
   0   5  17        5.76        8.01      1.52 o 
   1   5  17       17.50       12.39      1.20 o 
   2   5  17       22.19       24.65      2.09 o 
   3   5  17        7.43        7.54      1.55 o 
   4   5  17        7.46        8.21      3.70 o 
   5   5  17        2.37        5.67      2.66 o 
   0   6  17       46.04       45.78      2.53 o 
   1   6  17        6.30        8.55      1.60 o 
   2   6  17       19.80       22.38      4.19 o 
   3   6  17       10.77        7.25      1.76 o 
   4   6  17        9.44        7.74      2.11 o 
   5   6  17       26.61       24.98      3.14 o 
   0   7  17        2.47        3.98      1.99 o 
   1   7  17        0.37        2.54      1.97 o 
   2   7  17       10.44       12.82      2.33 o 
   3   7  17        4.64        4.84      2.23 o 
   4   7  17       11.32       10.11      2.08 o 
   0   8  17       19.36       17.91      3.69 o 
   1   8  17        3.19        4.85      1.64 o 
   2   8  17        7.26        7.52      2.01 o 
   3   8  17        7.74       14.16      3.47 o 
   0   9  17        0.76       12.75      4.58 o 
   1   9  17        3.66        7.97      2.59 o 
   2   9  17        1.98        8.81      3.52 o 
   0  10  17        5.29        2.92      4.45 o 
   0   0  18       66.68       81.18      5.96 o 
   1   0  18        0.01        7.16      2.48 o 
   2   0  18       16.09       14.70      2.32 o 
   3   0  18        0.09        7.11      2.84 o 
   4   0  18        1.65        6.39      3.74 o 
   5   0  18        1.44        8.37      3.75 o 
   0   1  18        1.52        4.36      2.66 o 
   1   1  18        1.85        9.94      2.09 o 
   2   1  18       35.21       32.97      2.16 o 
   3   1  18        6.93        9.39      1.61 o 
   4   1  18       25.68       20.48      1.99 o 
   5   1  18       19.33       16.18      1.88 o 
   0   2  18        5.42        8.85      1.97 o 
   1   2  18        5.63        9.11      1.30 o 
   2   2  18        5.30        8.57      1.21 o 
   3   2  18        8.70       10.65      1.38 o 
   4   2  18        0.78        5.61      1.94 o 
   5   2  18        2.42        5.70      1.44 o 
   0   3  18        7.01        8.72      1.78 o 
   1   3  18        6.62        8.47      1.16 o 
   2   3  18        1.51        6.69      1.50 o 
   3   3  18       20.16       30.70      2.87 o 
   4   3  18        1.15        4.99      2.03 o 
   5   3  18       15.75       12.84      2.12 o 
   0   4  18       22.18       23.22      2.30 o 
   1   4  18        2.38        4.13      1.18 o 
   2   4  18       28.10       29.39      1.98 o 
   3   4  18        9.43        8.21      1.33 o 
   4   4  18       23.91       18.69      2.70 o 
   5   4  18        7.95        8.00      2.81 o 
   0   5  18       31.20       34.08      2.60 o 
   1   5  18        4.14        6.83      1.34 o 
   2   5  18       36.77       35.85      2.74 o 
   3   5  18        1.58        8.94      2.45 o 
   4   5  18       16.37       20.52      2.70 o 
   0   6  18        0.58        3.83      3.15 o 
   1   6  18        2.01        2.84      1.78 o 
   2   6  18        0.40        3.07      2.26 o 
   3   6  18       14.80       11.22      1.93 o 
   4   6  18        2.12        2.77      2.25 o 
   0   7  18        7.86        9.26      4.30 o 
   1   7  18        0.20        5.80      1.91 o 
   2   7  18        0.28        4.57      1.91 o 
   3   7  18        2.66        7.36      2.03 o 
   0   8  18        2.49        2.92      3.93 o 
   1   8  18        2.39        5.55      4.10 o 
   2   8  18        6.53        9.15      2.53 o 
   0   9  18       43.82       45.21      8.91 o 
   1   9  18        4.58        5.66      3.01 o 
   1   0  19        7.51        7.39      2.30 o 
   2   0  19        1.38        4.67      2.49 o 
   3   0  19        0.83        4.99      2.76 o 
   4   0  19        8.25       10.54      2.76 o 
   5   0  19        0.03        4.42      3.14 o 
   0   1  19       19.20       16.67      2.75 o 
   1   1  19       35.57       41.72      2.52 o 
   2   1  19        3.44        6.93      1.89 o 
   3   1  19        7.96        7.58      1.56 o 
   4   1  19        2.80        7.45      1.83 o 
   5   1  19        0.10        4.81      2.24 o 
   0   2  19        0.07        6.17      1.94 o 
   1   2  19        6.51        7.70      1.59 o 
   2   2  19        2.30        5.69      1.79 o 
   3   2  19       16.07       14.44      1.65 o 
   4   2  19        0.22        5.00      2.01 o 
   5   2  19        3.17       12.01      3.09 o 
   0   3  19        3.53        7.55      2.65 o 
   1   3  19        2.21        4.23      1.63 o 
   2   3  19       36.77       36.11      3.07 o 
   3   3  19        8.95        9.66      1.67 o 
   4   3  19       31.90       37.43      3.15 o 
   0   4  19       30.82       31.62      3.61 o 
   1   4  19        8.76        8.77      1.36 o 
   2   4  19       18.36       15.79      1.62 o 
   3   4  19        5.92        5.92      2.53 o 
   4   4  19       10.87       14.57      2.41 o 
   0   5  19       27.46       20.93      2.55 o 
   1   5  19        0.45        3.47      1.44 o 
   2   5  19       18.03       14.76      1.93 o 
   3   5  19        9.31       10.49      2.24 o 
   4   5  19        3.81       10.69      2.47 o 
   0   6  19       14.02        8.87      1.82 o 
   1   6  19        3.40        5.81      1.82 o 
   2   6  19        5.16       12.08      2.44 o 
   3   6  19        3.45        4.71      2.52 o 
   0   7  19        0.00        0.96      4.16 o 
   1   7  19        9.65        6.48      3.72 o 
   2   7  19       20.22       22.02      3.93 o 
   0   8  19        3.85        6.86      3.92 o 
   1   8  19        5.59        7.57      3.07 o 
   0   0  20        9.08       19.30     13.09 o 
   1   0  20        0.22        4.59      2.24 o 
   2   0  20        2.02        6.44      2.68 o 
   3   0  20        0.51        7.14      2.73 o 
   4   0  20        3.28        4.51      2.44 o 
   0   1  20        7.00       11.19      2.36 o 
   1   1  20        0.53        6.13      1.88 o 
   2   1  20        1.35        3.96      1.78 o 
   3   1  20        4.56        6.24      1.64 o 
   4   1  20        8.33        7.05      1.48 o 
   0   2  20        0.73        1.28      2.70 o 
   1   2  20        1.36        7.37      2.02 o 
   2   2  20        3.19        5.96      1.44 o 
   3   2  20        7.10        6.99      1.54 o 
   4   2  20        7.11       10.86      2.46 o 
   0   3  20       30.48       38.01      5.60 o 
   1   3  20        2.32        7.08      1.89 o 
   2   3  20       49.94       49.62      4.07 o 
   3   3  20        7.09        8.48      1.69 o 
   4   3  20       27.29       20.57      3.18 o 
   0   4  20       13.32       10.36      2.24 o 
   1   4  20        1.85        4.67      1.50 o 
   2   4  20       13.71       15.83      1.88 o 
   3   4  20        1.15        5.28      2.58 o 
   0   5  20       14.54       13.24      2.47 o 
   1   5  20        2.06        8.50      2.32 o 
   2   5  20       20.91       23.86      2.82 o 
   3   5  20        2.53        5.63      2.68 o 
   0   6  20        3.91        0.74      4.81 o 
   1   6  20        3.32        4.18      2.96 o 
   2   6  20        1.31        3.46      2.22 o 
   0   7  20        0.05        4.39      4.23 o 
   1   7  20        0.96        1.12      2.95 o 
   1   0  21        0.16        6.27      3.53 o 
   2   0  21        0.35        4.33      3.90 o 
   3   0  21        0.98        0.58      2.53 o 
   0   1  21       15.37       24.06      4.29 o 
   1   1  21       44.39       63.68      2.99 o 
   2   1  21       20.80       24.13      2.78 o 
   3   1  21       11.75       11.71      1.82 o 
   0   2  21       20.01       18.76      3.51 o 
   1   2  21        9.62        9.87      1.58 o 
   2   2  21       16.95       17.12      1.83 o 
   3   2  21       41.71       46.81      3.83 o 
   0   3  21        2.05        4.45      2.41 o 
   1   3  21      105.93      125.04      3.98 o 
   2   3  21        6.47        7.45      1.50 o 
   3   3  21       44.14       49.89      3.89 o 
   0   4  21        0.17        4.28      2.95 o 
   1   4  21        2.18        3.84      1.57 o 
   2   4  21        5.11        9.62      2.03 o 
   0   5  21       81.31       80.92     14.45 o 
   1   5  21        4.87       10.67      2.27 o 
   2   5  21       33.95       36.04      3.10 o 
   0   6  21        1.37       -5.32      7.27 o 
   0   0  22        0.15        2.29      4.34 o 
   1   0  22        5.53        7.69      2.59 o 
   2   0  22        0.01        0.52      2.44 o 
   0   1  22        9.66       10.32      2.22 o 
   1   1  22        5.33       10.53      1.68 o 
   2   1  22        8.11       14.25      2.08 o 
   0   2  22        1.56       10.68      3.11 o 
   1   2  22        2.11        4.38      1.58 o 
   2   2  22        2.18        3.34      1.82 o 
   0   3  22        0.27        7.63      3.07 o 
   1   3  22        2.16        8.10      1.93 o 
   0   4  22        3.53        2.63      2.35 o 
                                                 
